# Supplementary material for: Increased ParB level affects expression of stress response, adaptation and virulence operons and potentiates repression of promoters adjacent to the high affinity binding sites parS3 and parS4 in Pseudomonas aeruginosa
Source: PLoS One. 2017 Jul 21;12(7):e0181726. doi: 10.1371/journal.pone.0181726 (PMC5521831; doi:10.1371/journal.pone.0181726)
Supplement: S2 Table — (A) Comparison of PAO1161 (pKGB8 araBADp) (EV) vs PAO1161 (WT). (B) Comparison of PAO1161 (pKGB9 araBADp-parB) grown without arabinose (ParB+) vs EV. (C) Comparison of PAO1161(pKGB9 araBADp-parB) grown with 0.02% arabinose (ParB+++) vs EV. (D) List of 211 loci displaying altered expression in ParB overproducing cells. (XLSX) [file pone.0181726.s006.xlsx]

## Sheet: EV vs WT
ID	Gene	p-value (EV vs WT)	Fold change (EV vs WT)	Protein / Description	PseudoCAP 1	Group in Figure 2B
ig_1947041_1948502		0.000556548	2.15676		ig	[53]		Abbreviation
ig_2923366_2922568		0.00132808	2.8698		ig	[5]		WT - P. aeruginosa PAO1161 grown in L broth
ig_3545073_3545880		0.0109919	2.00505		ig	[53]		EV - P. aeruginosa PAO1161 (pKGB8 araBADp) cultures grown under selection in L broth with 0.02% Ara
ig_991198_991830		0.0355415	2.09407		ig	[53]
PA0132	bauA	0.000179229	-2.69626	beta-alanine:pyruvate transaminase	AABM; CCC	[16]
PA0433		0.0407247	2.16848	hypothetical protein	HUU	[53]		Remarks:
PA0481		0.00501298	2.16417	hypothetical protein	HUU	[4]		1Pseudo CAP category used in Figure 2C is highlighted in bold
PA0529		0.0415191	-2.81235	conserved hypothetical protein	HUU	[16]		2 PseudoCAP category according to Mac Aogáin M, Mooij MJ, McCarthy RR, Plower E, Wang YP, Tian ZX, Dobson A, Morrissey J, Adams C, O'Gara F. The non-classical ArsR-family repressor PyeR (PA4354) modulates biofilm formation in Pseudomonas aeruginosa. Microbiology. 2012 Oct;158(Pt 10):2598-609
PA0606	agtD	0.019212	-2.13785	putative ABC transporter AgtD	MP; TSM	[53]
PA0805		3.88195e-05	3.34922	hypothetical protein	HUU	[5]
PA0975		0.000957473	2.20793	probable radical activating enzyme	PE	[53]		PseudoCAP legend
PA1394		0.00960037	2.06842	hypothetical protein	HUU	[16]		Abbreviation	PseudoCAP category
PA1416		9.60765e-05	-2.1124	conserved hypothetical protein	HUU	[53]		AP	Adaptation, Protection
PA1417		0.0128036	-2.4241	probable decarboxylase	PE	[53]		ARS	Antibiotic resistance and susceptibility
PA1418		0.0114339	-2.72973	probable sodium:solute symport protein	TSM	[53]		CHE	Chemotaxis
PA1419		0.00456575	-2.57	probable transporter	MP; TSM	[53]		CHSP	Chaperones & heat shock proteins
PA1420		0.00385065	-2.27941	hypothetical protein	HUU	[53]		MA	Motility & Attachment
PA1421	gbuA	0.000917255	-2.80039	guanidinobutyrase	AABM	[53]		RPTP	Related to phage, transposon, plasmids
PA1493	cysP	1.27556e-09	2.49352	sulfate-binding protein of ABC transporter	TSM	[53]		SF	Secreted Factors (toxins, enzymes, alginate)
PA1602		0.00390103	-2.18446	probable oxidoreductase	CCC	[53]		MP	Membrane proteins
PA1621		7.80002e-05	2.54785	probable hydrolase	PE	[53]		PSE	Protein secretion/export apparatus
PA1701	pcr3	0.00798754	2.34142	T3SS protein	PSE	[5]		TSM	Transport of small molecules
PA1707	pcrH	0.000681369	2.26857	regulatory protein PcrH	PSE; SF	[53]		TCRS	Two-component regulatory systems
PA1708	popB	0.00116013	2.41324	translocator protein PopB	PSE	[16]		TR	Transcriptional regulators
PA1711	exsE	0.00531675	2.31555	regulator of T3SS	PSE; TR	[53]		CD	Cell division
PA1712	exsB	0.00100125	2.8211	exoenzyme S synthesis protein B	PSE; TPTMD	[53]		CWLC	Cell wall / LPS / capsule
PA1878		4.78638e-05	2.57971	hypothetical protein	HUU	[53]		DRRMR	DNA replication, recombination, modification and repair
PA1984	exaC	0.0120207	-2.43945	NAD+ dependent aldehyde dehydrogenase ExaC	PE	[4]		NCRNA	Non-coding RNA gene
PA2007	maiA	0.00618944	-2.07556	maleylacetoacetate isomerase	CCC	[16]		TRNAPD	Transcription, RNA processing and degradation
PA2008	fahA	0.00410662	-2.43558	fumarylacetoacetase	CCC	[16]		TPTMD	Translation, post-translational modification, degradation
PA2009	hmgA	0.00536821	-3.55404	homogentisate 1,2-dioxygenase	CCC	[16]		AABM	Amino acid biosynthesis and metabolism
PA2016	liuR	0.014754	-2.81154	regulator of liu genes	TR	[53]		BCPGC	Biosynthesis of cofactors, prosthetic groups and carriers
PA2018	mexY	0.00363331	3.17751	multidrug efflux transporter MexY	ARS; MP; TSM	[53]		CCC	Carbon compound catabolism
PA2019	mexX	0.00018193	5.71292	multidrug efflux membrane fusion protein MexX	ARS; TSM	[53]		CIM	Central intermediary metabolism
PA2020	mexZ	0.000477413	2.06928	repressor of MexXY genes	TR	[53]		EM	Energy metabolism
PA2109		4.48259e-05	-2.67038	hypothetical protein	HUU	[53]		FAPM	Fatty acid and phospholipid metabolism
PA2110		0.000211501	-4.77117	hypothetical protein	HUU	[53]		NBM	Nucleotide biosynthesis and metabolism
PA2111		0.000361062	-3.40926	hypothetical protein	HUU	[53]		PE	Putative enzymes
PA2112		0.000564946	-3.49567	conserved hypothetical protein	HUU	[53]		HUU	Hypothetical, unclassified, unknown
PA2113	opdO	0.00203583	-3.60421	pyroglutamate porin OpdO	MP; TSM	[4]		ig	intergenic regions
PA2114		0.00266258	-3.38436	probable major facilitator superfamily transporter	MP; TSM	[4]		pseudo	pseudogenes
PA2116		0.000889838	-3.4588	conserved hypothetical protein	HUU	[53]
PA2288		0.00879869	2.21832	hypothetical protein	HUU	[16]
PA2330		0.00822981	-2.72102	hypothetical protein	HUU	[16]
PA2331		0.00368977	-2.31055	hypothetical protein	MP	[16]
PA2442	gcvT2	0.00210678	-2.09428	glycine cleavage system protein T2	AABM; CIM	[53]
PA2444	glyA2	0.000715099	-2.32573	serine hydroxymethyltransferase	AABM	[53]
PA2841		0.0132153	-2.42659	probable enoyl-CoA hydratase/isomerase	PE	[53]
PA3091		0.0176982	-2.09061	hypothetical protein	HUU	[53]
PA3187		0.0430608	-2.07258	probable ATP-binding component of ABC transporter	TSM	[53]
PA3431		0.0193776	-3.43307	conserved hypothetical protein	MP	[53]
PA3446		0.0276069	-2.86255	conserved hypothetical protein	HUU	[53]
PA3450		0.00202949	-2.04774	probable antioxidant protein	AP	[53]
PA3498		0.003584	2.83532	probable oxidoreductase	PE	[53]
PA3530	bfd	0.0425191	7.16653	bacterioferritin-associated ferredoxin Bfd	HUU	[53]
PA3740		0.0131185	-2.23065	c-di-GMP binding protein	HUU	[53]
PA3877	narK1	0.0363322	-3.86292	nitrite extrusion protein 1	MP; TSM	[53]
PA3915	moaB1	0.00176942	-3.07335	molybdopterin biosynthetic protein B1	BCPGC	[53]
PA3990		0.000421565	3.39381	conserved hypothetical protein	HUU	[53]
PA4024	eutB	0.00615566	-2.19719	ethanolamine ammonia-lyase large subunit	CIM	[53]
PA4026		0.0379929	-2.00948	probable acetyltransferase	PE	[53]
PA4354	pyeR	0.000380667	3.19102	ArsR-family transcriptional repressor	TR 2	[5]
PA4587	ccpR	0.0438731	-3.01215	cytochrome c551 peroxidase precursor	EM	[53]
PA4826		0.00100465	2.5561	hypothetical protein	HUU	[5]
PA4918		0.0459003	-2.75793	hypothetical protein	HUU	[53]
PA5152		0.0171546	-2.44404	probable ATP-binding component of ABC transporter	TSM	[53]
PA5153		0.015954	-2.57158	amino acid ABC transporter periplasmic binding protein	TSM	[53]
PA5154		0.0350232	-3.12441	probable permease of ABC transporter	MP; TSM	[53]
PA5171	arcA	0.0159749	-4.00007	arginine deiminase	AABM	[16]
PA5172	arcB	0.00786135	-5.25615	catabolic ornithine carbamoyltransferase	AABM	[16]
PA5173	arcC	0.00172154	-5.91808	carbamate kinase	AABM	[16]
PA5470		2.50137e-05	7.05926	probable peptide chain release factor	TPTMD	[16]
PA5471	armZ	5.54699e-06	4.13953	MexZ anti-repressor	ARS	[16]
PA5530		0.0123302	6.05781	C5-dicarboxylate transporter	MP; TSM	[16]
Pae_tRNA_Asn_s		0.0302167	2.00666		NCRNA	[53]
Pae_tRNA_His_f		0.00764931	2.23407		NCRNA	[53]
Pae_tRNA_Phe_f		0.0165447	2.47235		NCRNA	[53]
Pae_tRNA_Thr_s		0.00355218	2.16531		NCRNA	[53]

## Sheet: ParB+ vs EV
ID	Gene	p-value (ParB+ vs EV)	Fold change (ParB+ vs EV)	Protein / Description	PseudoCAP1	Group in Figure 2B
PA0011	htrB1	0.000204635	-2.71214	2-OH-lauroyltransferase	AP; ARS; CWLC	[106]		Abbreviation
PA0012		0.00222916	-2.55832	hypothetical protein	HUU	[106]		EV - P. aeruginosa PAO1161 (pKGB8 araBADp) cultures grown under selection in L broth with 0.02% Ara
PA0013		1.96994e-05	-3.38691	conserved hypothetical protein	MP	[106]		ParB+ - P. aeruginosa PAO1161 (pKGB9 araBADp-parB) cultures grown under selection in L broth
PA0083	hsiB1	0.000361619	2.0467	sheath protein hsiB1, Hcp secretion island I	PSE	[106]
PA0084	tssC1	7.66003e-05	2.15445	TssC1, Hcp secretion island I	PSE	[106]
PA0085	hcp1	3.5249e-05	2.32639	Hcp1, Type VI secretion system effector	SF	[106]		Remarks:
PA0089	tssG1	0.00148757	2.24825	component of Hcp secretion island I	PSE	[106]		1 Pseudo CAP category used in Figure 2C is highlighted in bold
PA0090	clpV1	2.63399e-05	2.67392	putative ATPase, Hcp secretion island I	CHSP; PSE; TPTMD	[106]		2 PseudoCAP category according to Hachani A, Lossi NS, Hamilton A, Jones C, Bleves S, Albesa-Jové D, Filloux A. Type VI secretion system in Pseudomonas aeruginosa: secretion and multimerization of VgrG proteins. J Biol Chem. 2011; 286(14):12317-27
PA0091	vgrG1a	0.000454188	2.57026	component of Hcp secretion island I	PSE	[106]		3 PseudoCAP category according to Nocek B, Kochinyan S, Proudfoot M, Brown G, Evdokimova E, Osipiuk J, Edwards AM, Savchenko A, Joachimiak A, Yakunin AF. Polyphosphate-dependent synthesis of ATP and ADP by the family-2 polyphosphate kinases in bacteria. Proc Natl Acad Sci U S A. 2008;105(46):17730-5.
PA0095	vgrG1b	0.00661124	2.05516	secreted protein of unknown function	PSE2	[31]		4 PseudoCAP category according to Nakayama K, Takashima K, Ishihara H, Shinomiya T, Kageyama M, Kanaya S, Ohnishi M, Murata T, Mori H, Hayashi T. The R-type pyocin of Pseudomonas aeruginosa is related to P2 phage, and the F-type is related to lambda phage. Mol Microbiol. 2000; 38(2):213-31
PA0096		0.000621493	2.16543	hypothetical protein	HUU	[31]		5 PseudoCAP category according to McFarland KA, Dolben EL, LeRoux M, Kambara TK, Ramsey KM, Kirkpatrick RL, Mougous JD, Hogan DA, Dove SL. A self-lysis pathway that enhances the virulence of a pathogenic bacterium. Proc Natl Acad Sci U S A. 2015;112(27):8433-8.
PA0131	bauB	0.00175193	2.00443	beta-alanine degradation protein BauB	CCC	[106]		6 PseudoCAP category according to Zheng P, Sun J, Geffers R, Zeng AP. Functional characterization of the gene PA2384 in large-scale gene regulation in response to iron starvation in Pseudomonas aeruginosa. J Biotechnol. 2007; 132(4):342-52.
PA0132	bauA	3.13459e-05	3.20401	beta-alanine:pyruvate transaminase	AABM; CCC	[16]
PA0141		0.021904	3.68725	polyP kinase, PPK2 family	NBM3	[31]		PseudoCAP legend
PA0293	aguB	1.73311e-05	2.74933	N-carbamoylputrescine amidohydrolase	AABM; PE	[31]		Abbreviation	PseudoCAP category
PA0481		0.00151737	-2.36802	hypothetical protein	HUU	[4]		AP	Adaptation, Protection
PA0492		0.000281601	-6.72169	conserved hypothetical protein	HUU	[106]		ARS	Antibiotic resistance and susceptibility
PA0493		0.000239812	-4.33715	probable biotin-requiring enzyme	PE	[106]		CHE	Chemotaxis
PA0494		0.000565606	-3.00149	probable acyl-CoA carboxylase subunit	PE	[106]		CHSP	Chaperones & heat shock proteins
PA0495		0.000238572	-3.6231	hypothetical protein	HUU	[106]		MA	Motility & Attachment
PA0515		0.036752	3.05859	probable transcriptional regulator	BCPGC; EM; TR	[106]		RPTP	Related to phage, transposon, plasmids
PA0529		0.0200697	3.04056	conserved hypothetical protein	HUU	[16]		SF	Secreted Factors (toxins, enzymes, alginate)
PA0610	prtN	0.000473351	2.78682	transcriptional regulator PrtN	TR	[106]		MP	Membrane proteins
PA0612	ptrB	1.77628e-07	6.54238	repressor PtrB	TR	[106]		PSE	Protein secretion/export apparatus
PA0613		1.62829e-06	6.84136	hypothetical protein	HUU	[106]		TSM	Transport of small molecules
PA0614		9.74398e-06	5.97647	putative holin	RPTP4	[106]		TCRS	Two-component regulatory systems
PA0615		2.88481e-05	4.96043	conserved hypothetical protein	HUU	[106]		TR	Transcriptional regulators
PA0616		1.01035e-06	5.9055	homologous to baseplate assembly protein V	RPTP	[106]		CD	Cell division
PA0617		4.50122e-06	10.5757	homologous to baseplate assembly protein W	RPTP	[106]		CWLC	Cell wall / LPS / capsule
PA0618		2.18826e-07	6.02379	homologous to baseplate assembly protein J	RPTP	[106]		DRRMR	DNA replication, recombination, modification and repair
PA0619		5.7358e-07	5.71398	homologous to tail protein I	RPTP	[106]		NCRNA	Non-coding RNA gene
PA0620		0.000187609	4.1506	homologous to tail fiber protein H	RPTP	[106]		TRNAPD	Transcription, RNA processing and degradation
PA0621		2.10439e-05	3.79	homologous to tail fiber assembly protein	RPTP	[106]		TPTMD	Translation, post-translational modification, degradation
PA0622		2.16619e-05	4.44923	homologous to contractile sheath protein FI	RPTP	[106]		AABM	Amino acid biosynthesis and metabolism
PA0623		2.13351e-06	4.54603	homologous to tail tube protein FII	RPTP	[106]		BCPGC	Biosynthesis of cofactors, prosthetic groups and carriers
PA0624		3.54844e-06	5.3392	conserved hypothetical protein	RPTP	[106]		CCC	Carbon compound catabolism
PA0625		6.91577e-05	3.92801	homologous to tail length determination protein	RPTP	[106]		CIM	Central intermediary metabolism
PA0626		0.00100207	3.95509	homologous to tail formation protein U	RPTP	[106]		EM	Energy metabolism
PA0627		2.19394e-05	4.9029	homologous to tail protein X	RPTP	[106]		FAPM	Fatty acid and phospholipid metabolism
PA0628		0.000559704	4.2399	homologous to tail formation protein D	RPTP	[106]		NBM	Nucleotide biosynthesis and metabolism
PA0629		1.52896e-05	3.53925	lytic protein, homology to predicted chitinase	RPTP	[106]		PE	Putative enzymes
PA0630		6.7316e-05	3.84659	probable bacteriophage protein	RPTP	[106]		HUU	Hypothetical, unclassified, unknown
PA0631		1.08382e-05	3.44684	putative lysis control protein	RPTP	[106]		ig	intergenic regions
PA0632		4.34017e-05	3.97115	probable bacteriophage protein	RPTP	[106]		pseudo	pseudogenes
PA0633		1.02463e-07	4.96466	homologous to major tail protein V	RPTP	[106]
PA0634		1.90213e-06	4.84908	probable bacteriophage protein	RPTP	[106]
PA0635		1.02442e-06	9.35725	probable bacteriophage protein	RPTP	[106]
PA0636		3.01855e-06	6.55819	homologous to tail length determination protein H	RPTP	[106]
PA0637		8.20005e-06	7.27953	homologous to tail fiber protein M	RPTP	[106]
PA0638		8.10283e-06	5.64522	homologous to tail fiber protein L	RPTP	[106]
PA0639		1.12085e-05	8.85748	homologous to tail assembly protein K	RPTP	[106]
PA0640		0.00434711	2.53464	homologous to tail assembly protein I	RPTP	[106]
PA0641		1.47361e-05	5.27836	homologous to tail fiber protein J	RPTP	[106]
PA0643		2.72362e-06	3.70853	homologous to tail fiber domain protein	RPTP	[106]
PA0644		0.0101175	3.99577	probable bacteriophage protein	RPTP	[106]
PA0646		5.61502e-05	2.90681	homologous to putative tail fiber protein	RPTP	[106]
PA0648		0.0211216	2.12023	hypothetical protein	RPTP	[106]
PA0654	speD	9.61458e-05	-2.30327	S-adenosylmethionine decarboxylase proenzyme	CIM	[31]
PA0718		0.0212682	2.43945	hypothetical protein of bacteriophage Pf1	RPTP	[106]
PA0807	ampDh3	0.00068105	2.11844	periplasmic protease AmpDh3	ARS	[106]
PA0907	alpA	5.95798e-06	3.4294	transcriptional regulator	TR5	[106]
PA0909	alpC	0.000606084	2.33255	putative antiholin	MP; RPTP	[106]
PA0910	alpD	1.1742e-05	5.93759	probable bacteriophage protein	RPTP5	[106]
PA0911	alpE	0.000380523	4.16086	probable bacteriophage protein	RPTP5	[106]
PA0985	pyoS5	0.00157062	3.56528	pyocin S5	MP; SF	[106]
PA0998	pqsC	0.0282986	-2.02108	PqsC, probable beta-keto-acyl-acyl-carrier protein synthase	BCPGC	[106]
PA0999	pqsD	0.00761774	-2.10283	3-oxoacyl-[acyl-carrier-protein] synthase III	BCPGC	[106]
PA1000	pqsE	0.00562335	-2.3662	quinolone signal response protein	BCPGC	[106]
PA1001	phnA	0.0206823	-2.45451	anthranilate synthase component I	AP	[106]
PA1051		0.00368507	-2.44308	probable transporter	MP; TSM	[31]
PA1150	pys2	4.88554e-06	2.89852	pyocin S2	AP; SF	[106]
PA1196		0.0225775	3.74073	probable transcriptional regulator	TR	[106]
PA1202		7.45717e-06	6.9349	probable hydrolase	PE	[106]
PA1203		1.56021e-05	3.33192	hypothetical protein	HUU	[106]
PA1204		0.000813558	2.33163	NAD(P)H quinone oxidoreductase	HUU	[106]
PA1205		0.00101624	2.50161	conserved hypothetical protein	HUU	[106]
PA1228		4.46929e-05	-2.13243	hypothetical protein	HUU	[106]
PA1394		0.00627986	2.03259	hypothetical protein	HUU	[16]
PA1395		0.00155099	2.83264	hypothetical protein	HUU	[106]
PA1429		0.0375807	2.26243	probable cation-transporting P-type ATPase	MP; TSM	[31]
PA1708	popB	0.00220697	-2.01935	translocator protein PopB	PSE	[16]
PA1845	tsi1	0.00153945	2.1544	immune protein	AP	[106]
PA1894		0.000500017	2.11912	hypothetical protein	HUU	[31]
PA1897		0.00085259	2.17716	hypothetical protein	MP	[31]
PA1947	rbsA	0.000116608	2.76575	ribose transport protein RbsA	TSM	[106]
PA1984	exaC	0.0212731	2.01484	NAD+ dependent aldehyde dehydrogenase ExaC	PE	[4]
PA1999	dhcA	0.00302273	12.1895	DhcA, dehydrocarnitine CoA transferase, subunit A	AABM; CCC	[106]
PA2000	dhcB	0.00598617	7.46631	DhcB, dehydrocarnitine CoA transferase, subunit B	AABM; CCC	[106]
PA2001	atoB	0.00176739	6.38707	acetyl-CoA acetyltransferase	CIM; FAPM	[106]
PA2006		0.00119128	3.91878	probable major facilitator superfamily transporter	MP; TSM	[106]
PA2007	maiA	8.92617e-06	6.8814	maleylacetoacetate isomerase	CCC	[16]
PA2008	fahA	2.71168e-05	6.26367	fumarylacetoacetase	CCC	[16]
PA2009	hmgA	7.66335e-05	10.4467	homogentisate 1,2-dioxygenase	CCC	[16]
PA2012	liuD	0.00327529	2.13104	methylcrotonyl-CoA carboxylase	CCC	[31]
PA2013	liuC	0.00907738	2.14577	putative 3-methylglutaconyl-CoA hydratase	CCC	[31]
PA2014	liuB	0.0110697	2.58702	methylcrotonyl-CoA carboxylase, beta-subunit	CCC	[31]
PA2015	liuA	0.0162725	2.50821	putative isovaleryl-CoA dehydrogenase	CCC	[31]
PA2113	opdO	0.0194251	2.06618	pyroglutamate porin OpdO	MP; TSM	[4]
PA2114		0.020177	2.05099	probable major facilitator superfamily transporter	MP; TSM	[4]
PA2247	bkdA1	0.0337773	2.16574	2-oxoisovalerate dehydrogenase (alpha subunit)	AABM	[31]
PA2288		0.00366893	2.33459	hypothetical protein	HUU	[16]
PA2330		0.00521609	2.66844	hypothetical protein	HUU	[16]
PA2331		0.00078686	2.68568	hypothetical protein	MP	[16]
PA2384		0.0477179	-2.9921	transcriptional regulator	TR6	[31]
PA2403		0.0234806	-3.07028	hypothetical protein	MP	[31]
PA2406		0.0487071	-2.73587	hypothetical protein	HUU	[106]
PA2409		0.0128654	-3.02645	probable permease of ABC transporter	MP; TSM	[106]
PA2410		0.0386699	-3.02683	hypothetical protein	HUU	[106]
PA2411		0.0465074	-2.23124	probable thioesterase	AP; PE	[31]
PA2431		0.0277576	2.02407	hypothetical protein	MP	[106]
PA2432	bexR	4.0828e-06	8.36391	bistable expression regulator, BexR	TR	[106]
PA2433		6.77638e-06	3.3754	hypothetical protein	HUU	[106]
PA2540		0.000860145	2.13057	conserved hypothetical protein	HUU	[106]
PA2567		0.0202367	3.00551	putative c-di-GMP phosphodiesterase	HUU	[106]
PA2698		0.00586491	2.09064	probable hydrolase	PE	[106]
PA3054		0.00945327	2.0772	hypothetical protein	HUU	[31]
PA3609	potC	0.00195325	-2.14747	polyamine transport protein PotC	MP; TSM	[31]
PA3610	potD	0.0110815	-2.60686	polyamine transport protein PotD	TSM	[106]
PA3613		0.0213542	2.43952	hypothetical protein	HUU	[106]
PA3661		1.40987e-05	17.4982	hypothetical protein	HUU	[106]
PA3839		0.0435204	2.38453	probable sodium:sulfate symporter	MP; TSM	[31]
PA3866		0.00487562	2.55426	pyocin S4	AP; SF	[106]
PA4218	ampP	0.00551602	-2.49001	putative permease	ARS; MP; TSM	[31]
PA4219	ampO	0.0109691	-2.19545	putative permease	ARS; MP	[31]
PA4220		0.0217091	-2.02422	hypothetical protein	HUU	[31]
PA4221	fptA	0.00100479	-2.6196	Fe(III)-pyochelin outer membrane receptor precursor	TSM	[31]
PA4224	pchG	0.00175126	-2.60407	pyochelin biosynthetic protein PchG	MP; TSM	[106]
PA4225	pchF	0.00600807	-2.36022	pyochelin synthetase	SF; TSM	[106]
PA4228	pchD	0.00258679	-2.90749	pyochelin biosynthesis protein PchD	SF; TSM	[106]
PA4229	pchC	0.00656183	-2.24521	pyochelin biosynthetic protein PchC	SF; TSM	[31]
PA4230	pchB	0.00043286	-2.39178	salicylate biosynthesis protein PchB	SF; TSM	[106]
PA4231	pchA	0.000388093	-2.48042	salicylate biosynthesis isochorismate synthase	SF; TSM	[106]
PA4571		0.00754447	2.66226	probable cytochrome c	EM	[106]
PA4635		6.19937e-05	2.94813	conserved hypothetical protein	HUU	[106]
PA4644		0.000539745	-2.38101	hypothetical protein	HUU	[106]
PA4656		0.000759797	2.35012	conserved hypothetical protein	HUU	[106]
PA4658		0.00515574	2.16832	hypothetical protein	HUU	[106]
PA4770	lldP	0.00190567	-7.77052	L-lactate permease	TSM	[31]
PA4771	lldD	0.00471574	-9.5504	L-lactate dehydrogenase	EM	[31]
PA4772		0.00217959	-4.9107	probable ferredoxin	EM	[31]
PA4896		0.0355764	-2.05096	probable sigma-70 factor, ECF subfamily	TR	[31]
PA5024		0.00118773	-2.05818	conserved hypothetical protein	HUU	[106]
PA5170	arcD	0.0195399	3.46374	arginine/ornithine antiporter	AABM; MP; TSM	[106]
PA5171	arcA	0.0151777	3.50571	arginine deiminase	AABM	[16]
PA5172	arcB	0.0201303	3.34454	catabolic ornithine carbamoyltransferase	AABM	[16]
PA5173	arcC	0.0278735	2.44645	carbamate kinase	AABM	[16]
PA5180		0.0182407	2.0573	conserved hypothetical protein	HUU	[106]
PA5181		0.00260799	2.1036	probable oxidoreductase	PE	[106]
PA5313	gabT2	0.0211005	-2.00791	transaminase	CCC; PE	[31]
PA5406		0.00243621	-2.1894	hypothetical protein	HUU	[31]
PA5427	adhA	0.0302347	3.46834	alcohol dehydrogenase	CCC; EM	[106]
PA5468		0.01841	2.59292	probable citrate transporter	TSM	[106]
PA5469		0.0335099	2.19078	conserved hypothetical protein	MP	[106]
PA5470		0.00213311	2.33179	probable peptide chain release factor	TPTMD	[16]
PA5471	armZ	0.00010813	2.24356	MexZ anti-repressor	ARS	[16]
PA5530		0.0320104	-3.61768	C5-dicarboxylate transporter	MP; TSM	[16]
PA5562	spo0J	8.83287e-06	4.30518	chromosome partitioning protein	CD	[106]

## Sheet: ParB+++ vs EV
ID	Gene	p-value (ParB+++ vs EV)	Fold change (ParB+++ vs EV)	Protein / Description	PseudoCAP1	Group in Figure 2B
ig_2923366_2922568		0.00154764	2.50382		ig	[5]		Abbreviation
PA0004	gyrB	4.32573e-05	-2.03857	DNA gyrase subunit B	DRRMR	[49]		EV - P. aeruginosa PAO1161 (pKGB8 araBADp) cultures grown under selection in L broth with 0.02% Ara
PA0005	lptA	0.00117554	-2.14459	lysophosphatidic acid acyltransferase, LptA	FAPM	[49]		ParB+++ - P. aeruginosa PAO1161 (pKGB9 araBADp-parB) cultures grown under selection in L broth with 0.02% Ara
PA0006		0.00426527	-2.12116	conserved hypothetical protein	HUU	[49]
PA0008	glyS	2.63476e-06	-3.09011	glycyl-tRNA synthetase beta chain	AABM; TPTMD	[49]
PA0009	glyQ	9.29392e-05	-2.54278	glycyl-tRNA synthetase alpha chain	AABM; TPTMD	[49]		Remarks:
PA0011	htrB1	9.79468e-06	-4.92798	2-OH-lauroyltransferase	AP; ARS; CWLC	[106]		1 Pseudo CAP category used in Figure 1C is highlighted in bold
PA0012		0.000310016	-3.73343	hypothetical protein	HUU	[106]		2 PseudoCAP category according to Nakayama K, Takashima K, Ishihara H, Shinomiya T, Kageyama M, Kanaya S, Ohnishi M, Murata T, Mori H, Hayashi T. The R-type pyocin of Pseudomonas aeruginosa is related to P2 phage, and the F-type is related to lambda phage. Mol Microbiol. 2000; 38(2):213-31
PA0013		1.68367e-05	-3.4877	conserved hypothetical protein	MP	[106]		3 PseudoCAP category according to McFarland KA, Dolben EL, LeRoux M, Kambara TK, Ramsey KM, Kirkpatrick RL, Mougous JD, Hogan DA, Dove SL. A self-lysis pathway that enhances the virulence of a pathogenic bacterium. Proc Natl Acad Sci U S A. 2015;112(27):8433-8.
PA0083	hsiB1	0.000161989	2.26027	sheath protein hsiB1, Hcp secretion island I	PSE	[106]		4 PseudoCAP category according to Lu X, Li L, Wu R, Feng X, Li Z, Yang H, Wang C, Guo H, Galkin A, Herzberg O, Mariano PS, Martin BM, Dunaway-Mariano D. Kinetic analysis of Pseudomonas aeruginosa arginine deiminase mutants and alternate substrates provides insight into structural determinants of function. Biochemistry. 2006; 45(4):1162-72.
PA0084	tssC1	8.2575e-05	2.13527	TssC1, Hcp secretion island I	PSE	[106]		5 PseudoCAP category according to Jin Y, Yang H, Qiao M, Jin S. MexT regulates the type III secretion system through MexS and PtrC in Pseudomonas aeruginosa. J Bacteriol. 201; 193(2):399-410.
PA0085	hcp1	4.66857e-05	2.24488	Hcp1, Type VI secretion system effector	SF	[106]		6 PseudoCAP category according to Mac Aogáin M, Mooij MJ, McCarthy RR, Plower E, Wang YP, Tian ZX, Dobson A, Morrissey J, Adams C, O'Gara F. The non-classical ArsR-family repressor PyeR (PA4354) modulates biofilm formation in Pseudomonas aeruginosa. Microbiology. 2012; 158(Pt 10):2598-609.
PA0087	tssE1	0.00236385	2.16902	component of Hcp secretion island I	PSE	[49]
PA0089	tssG1	0.000688291	2.52334	component of Hcp secretion island I	PSE	[106]		PseudoCAP legend
PA0090	clpV1	2.61222e-05	2.67725	putative ATPase, Hcp secretion island I	CHSP; PSE; TPTMD	[106]		Abbreviation	PseudoCAP category
PA0091	vgrG1a	0.000278193	2.78166	component of Hcp secretion island I	PSE	[106]		AP	Adaptation, Protection
PA0131	bauB	0.000870804	2.19418	beta-alanine degradation protein BauB	CCC	[106]		ARS	Antibiotic resistance and susceptibility
PA0132	bauA	3.57637e-05	3.13038	beta-alanine:pyruvate transaminase	AABM; CCC	[16]		CHE	Chemotaxis
PA0492		0.00883604	-2.78404	conserved hypothetical protein	HUU	[106]		CHSP	Chaperones & heat shock proteins
PA0493		0.00477593	-2.38582	probable biotin-requiring enzyme	PE	[106]		MA	Motility & Attachment
PA0494		0.00358578	-2.20883	probable acyl-CoA carboxylase subunit	PE	[106]		RPTP	Related to phage, transposon, plasmids
PA0495		0.00497443	-2.13029	hypothetical protein	HUU	[106]		SF	Secreted Factors (toxins, enzymes, alginate)
PA0515		0.0377328	3.0347	probable transcriptional regulator	BCPGC; EM; TR	[106]		MP	Membrane proteins
PA0529		0.00298315	5.21125	conserved hypothetical protein	HUU	[16]		PSE	Protein secretion/export apparatus
PA0530		9.62401e-06	2.47255	probable pyridoxal phosphate-dependent aminotransferase	PE	[49]		TSM	Transport of small molecules
PA0610	prtN	2.07876e-05	5.35071	transcriptional regulator PrtN	TR	[106]		TCRS	Two-component regulatory systems
PA0612	ptrB	3.68742e-08	10.5667	repressor PtrB	TR	[106]		TR	Transcriptional regulators
PA0613		4.52188e-07	10.1694	hypothetical protein	HUU	[106]		CD	Cell division
PA0614		3.21725e-06	8.23446	putative holin	RPTP2	[106]		CWLC	Cell wall / LPS / capsule
PA0615		1.5601e-05	5.80081	conserved hypothetical protein	HUU	[106]		DRRMR	DNA replication, recombination, modification and repair
PA0616		4.7208e-07	7.27647	homologous to baseplate assembly protein V	RPTP	[106]		NCRNA	Non-coding RNA gene
PA0617		1.67319e-06	15.3281	homologous to baseplate assembly protein W	RPTP	[106]		TRNAPD	Transcription, RNA processing and degradation
PA0618		1.11789e-07	7.23785	homologous to baseplate assembly protein J	RPTP	[106]		TPTMD	Translation, post-translational modification, degradation
PA0619		3.39998e-07	6.55927	homologous to tail protein I	RPTP	[106]		AABM	Amino acid biosynthesis and metabolism
PA0620		0.00011185	4.68824	homologous to tail fiber protein H	RPTP	[106]		BCPGC	Biosynthesis of cofactors, prosthetic groups and carriers
PA0621		5.97674e-06	5.00087	homologous to tail fiber assembly protein	RPTP	[106]		CCC	Carbon compound catabolism
PA0622		1.00323e-05	5.34642	homologous to contractile sheath protein FI	RPTP	[106]		CIM	Central intermediary metabolism
PA0623		7.71709e-07	5.80017	homologous to tail tube protein FII	RPTP	[106]		EM	Energy metabolism
PA0624		1.16644e-06	7.19431	conserved hypothetical protein	RPTP	[106]		FAPM	Fatty acid and phospholipid metabolism
PA0625		9.6285e-06	6.34393	homologous to tail length determination protein	RPTP	[106]		NBM	Nucleotide biosynthesis and metabolism
PA0626		0.00120594	3.78672	homologous to tail formation protein U	RPTP	[106]		PE	Putative enzymes
PA0627		5.22461e-06	7.18424	homologous to tail protein X	RPTP	[106]		HUU	Hypothetical, unclassified, unknown
PA0628		0.000119005	6.40317	homologous to tail formation protein D	RPTP	[106]		ig	intergenic regions
PA0629		6.12769e-06	4.26102	lytic protein, homology to predicted chitinase	RPTP	[106]		pseudo	pseudogenes
PA0630		1.63804e-05	5.32526	probable bacteriophage protein	RPTP	[106]
PA0631		1.18834e-06	5.56732	putative lysis control protein	RPTP	[106]
PA0632		1.35584e-05	5.18617	probable bacteriophage protein	RPTP	[106]
PA0633		3.48299e-08	6.50509	homologous to major tail protein V	RPTP	[106]
PA0634		7.54018e-07	6.09949	probable bacteriophage protein	RPTP	[106]
PA0635		7.42192e-07	10.4238	probable bacteriophage protein	RPTP	[106]
PA0636		1.45528e-06	8.11799	homologous to tail length determination protein H	RPTP	[106]
PA0637		2.40873e-06	10.8144	homologous to tail fiber protein M	RPTP	[106]
PA0638		2.74928e-06	7.63068	homologous to tail fiber protein L	RPTP	[106]
PA0639		6.0424e-06	10.9392	homologous to tail assembly protein K	RPTP	[106]
PA0640		0.000516265	3.8918	homologous to tail assembly protein I	RPTP	[106]
PA0641		4.74131e-06	7.17853	homologous to tail fiber protein J	RPTP	[106]
PA0643		7.1905e-07	4.92179	homologous to tail fiber domain protein	RPTP	[106]
PA0644		0.00334252	5.62588	probable bacteriophage protein	RPTP	[106]
PA0645		0.00186533	2.85934	probable bacteriophage protein	RPTP	[49]
PA0646		1.05488e-05	3.95964	homologous to putative tail fiber protein	RPTP	[106]
PA0647		0.0019641	2.59805	hypothetical protein	RPTP	[49]
PA0648		0.00601958	2.68151	hypothetical protein	RPTP	[106]
PA0717		0.00123753	2.42757	hypothetical protein of bacteriophage Pf1	RPTP	[49]
PA0718		0.017592	2.54045	hypothetical protein of bacteriophage Pf1	RPTP	[106]
PA0719		0.00121713	2.07621	hypothetical protein of bacteriophage Pf1	RPTP	[49]
PA0805		0.000249875	2.24079	hypothetical protein	HUU	[5]
PA0807	ampDh3	9.58489e-05	2.80618	periplasmic protease AmpDh3	ARS	[106]
PA0907	alpA	1.85767e-06	4.32455	transcriptional regulator	TR3	[106]
PA0909	alpC	0.000105434	3.07883	putative antiholin	MP; RPTP	[106]
PA0910	alpD	2.54047e-06	9.36462	probable bacteriophage protein	RPTP3	[106]
PA0911	alpE	4.77415e-05	7.25703	probable bacteriophage protein	RPTP3	[106]
PA0985	pyoS5	0.000387333	5.02289	pyocin S5	MP; SF	[106]
PA0996	pqsA	0.000788619	-3.21083	PqsA, probable coenzyme A ligase	BCPGC	[49]
PA0997	pqsB	0.000815335	-3.48381	PqsB, probable beta-keto-acyl-acyl-carrier protein synthase	BCPGC	[49]
PA0998	pqsC	0.00166551	-3.53593	PqsC, probable beta-keto-acyl-acyl-carrier protein synthase	BCPGC	[106]
PA0999	pqsD	0.000284637	-3.81527	3-oxoacyl-[acyl-carrier-protein] synthase III	BCPGC	[106]
PA1000	pqsE	0.000542517	-3.71517	quinolone signal response protein	BCPGC	[106]
PA1001	phnA	0.00143783	-4.62913	anthranilate synthase component I	AP	[106]
PA1002	phnB	0.000161945	-3.11154	anthranilate synthase component II	AP; AABM	[49]
PA1003	mvfR	0.00023561	-2.21815	transcriptional regulator MvfR	BCPGC; TR	[49]
PA1150	pys2	7.58549e-07	4.05516	pyocin S2	AP; SF	[106]
PA1195		0.000762968	2.23955	Nω,Nω-dimethylarginine dimethylaminohydrolase	AABM; PE4	[49]
PA1196		0.0279117	3.49817	probable transcriptional regulator	TR	[106]
PA1197		0.0347143	2.48303	putative NAD-dependent protein deacylase	HUU	[49]
PA1202		1.43894e-05	5.78209	probable hydrolase	PE	[106]
PA1203		1.80499e-05	3.24573	hypothetical protein	HUU	[106]
PA1204		0.00108688	2.23763	NAD(P)H quinone oxidoreductase	HUU	[106]
PA1205		0.00200316	2.25556	conserved hypothetical protein	HUU	[106]
PA1228		5.84424e-05	-2.06793	hypothetical protein	HUU	[106]
PA1337	ansB	0.0102389	-2.04186	glutaminase-asparaginase	AABM	[49]
PA1338	ggt	0.0100847	-2.48294	gamma-glutamyltranspeptidase precursor	AABM; AP; CIM	[49]
PA1340	aatM	0.00611458	-2.81277	putative amino acid transporter AatM	AABM; TSM	[49]
PA1341	aatQ	0.0284431	-3.09205	putative amino acid transporter AatQ	MP; TSM	[49]
PA1394		0.000979384	2.71697	hypothetical protein	HUU	[16]
PA1395		0.000395072	3.72367	hypothetical protein	HUU	[106]
PA1471		1.77458e-05	2.15657	hypothetical protein	HUU	[49]
PA1597		0.0178525	-2.94423	hypothetical protein	HUU	[49]
PA1701	pcr3	0.0103873	-2.0548	T3SS protein	PSE	[5]
PA1708	popB	0.00129222	-2.16681	translocator protein PopB	PSE	[16]
PA1844	tse1	0.000865231	2.04568	toxin	SF	[49]
PA1845	tsi1	0.000438146	2.58944	immune protein	AP	[106]
PA1869		0.00854003	-2.39697	probable acyl carrier protein	FAPM	[49]
PA1947	rbsA	0.000253891	2.4558	ribose transport protein RbsA	TSM	[106]
PA1999	dhcA	0.0289402	4.68463	DhcA, dehydrocarnitine CoA transferase, subunit A	AABM; CCC	[106]
PA2000	dhcB	0.0427955	3.58692	DhcB, dehydrocarnitine CoA transferase, subunit B	AABM; CCC	[106]
PA2001	atoB	0.0112844	3.64145	acetyl-CoA acetyltransferase	CIM; FAPM	[106]
PA2006		0.0252054	2.09218	probable major facilitator superfamily transporter	MP; TSM	[106]
PA2007	maiA	5.95929e-05	4.24293	maleylacetoacetate isomerase	CCC	[16]
PA2008	fahA	0.000205271	3.81113	fumarylacetoacetase	CCC	[16]
PA2009	hmgA	0.00086478	4.86798	homogentisate 1,2-dioxygenase	CCC	[16]
PA2283		0.000194773	2.08661	hypothetical protein	HUU	[49]
PA2286		0.00374431	2.09472	hypothetical protein	MP	[49]
PA2288		0.000163979	4.24345	hypothetical protein	HUU	[16]
PA2330		0.00244018	3.10666	hypothetical protein	HUU	[16]
PA2331		0.000177411	3.53394	hypothetical protein	MP	[16]
PA2406		0.0283178	-3.20158	hypothetical protein	HUU	[106]
PA2409		0.019137	-2.75144	probable permease of ABC transporter	MP; TSM	[106]
PA2410		0.0325376	-3.1875	hypothetical protein	HUU	[106]
PA2431		0.0104848	2.41665	hypothetical protein	MP	[106]
PA2432	bexR	4.90594e-06	7.89966	bistable expression regulator, BexR	TR	[106]
PA2433		1.55682e-06	4.53677	hypothetical protein	HUU	[106]
PA2485		5.19773e-05	2.61474	hypothetical protein	HUU	[49]
PA2486	ptrC	2.24767e-05	2.18289	regulator of T3SS	PSE5	[49]
PA2539		0.000445515	2.16228	conserved hypothetical protein	MP	[49]
PA2540		0.000481615	2.3027	conserved hypothetical protein	HUU	[106]
PA2567		0.026295	2.80911	putative c-di-GMP phosphodiesterase	HUU	[106]
PA2569		0.000291035	2.28417	hypothetical protein	HUU	[49]
PA2583		0.00225289	2.31807	sensor/response regulator hybrid	TCRS; TR	[49]
PA2698		0.00616807	2.07527	probable hydrolase	PE	[106]
PA2792		0.00377519	2.04138	hypothetical protein	HUU	[49]
PA2818	arr	0.00016244	2.68944	aminoglycoside response regulator	ARS; NBM	[49]
PA3013	fadB5	2.09899e-05	2.16753	fatty-acid oxidation complex beta-subunit	AABM; FAPM	[49]
PA3014	fadA5	0.00104148	2.21426	fatty-acid oxidation complex alpha-subunit	AABM; FAPM	[49]
PA3205		0.000117693	2.17116	hypothetical protein	HUU	[49]
PA3314		0.00437959	-2.23747	probable ATP-binding component of ABC transporter	TSM	[49]
PA3414		0.00053315	2.16007	hypothetical protein	HUU	[49]
PA3610	potD	0.0263433	-2.19233	polyamine transport protein PotD	TSM	[106]
PA3613		0.00873295	2.96785	hypothetical protein	HUU	[106]
PA3661		7.43791e-06	23.3393	hypothetical protein	HUU	[106]
PA3866		0.000487254	4.11461	pyocin S4	AP; SF	[106]
PA4224	pchG	0.00205529	-2.53425	pyochelin biosynthetic protein PchG	MP; TSM	[106]
PA4225	pchF	0.00188764	-2.9114	pyochelin synthetase	SF; TSM	[106]
PA4228	pchD	0.00895513	-2.31	pyochelin biosynthesis protein PchD	SF; TSM	[106]
PA4230	pchB	0.00116363	-2.09059	salicylate biosynthesis protein PchB	SF; TSM	[106]
PA4231	pchA	0.00068522	-2.28475	salicylate biosynthesis isochorismate synthase	SF; TSM	[106]
PA4354	pyeR	0.00131136	2.3198	ArsR-family transcriptional repressor	TR6	[5]
PA4571		0.0101334	2.5112	probable cytochrome c	EM	[106]
PA4635		6.21322e-06	4.62962	conserved hypothetical protein	HUU	[106]
PA4644		0.000416374	-2.47375	hypothetical protein	HUU	[106]
PA4645		0.000323783	-2.21777	probable purine/pyrimidine phosphoribosyl transferase	NBM	[49]
PA4656		0.000358466	2.63426	conserved hypothetical protein	HUU	[106]
PA4658		0.00229185	2.46479	hypothetical protein	HUU	[106]
PA4659		0.000291671	2.12827	probable transcriptional regulator	TR	[49]
PA4677		1.09285e-05	-2.34686	hypothetical protein	HUU	[49]
PA4825	mgtA	0.0158587	2.03721	Mg(2+) transport ATPase, P-type 2	TSM	[49]
PA4826		0.000611792	2.49278	hypothetical protein	HUU	[5]
PA4863		0.000236622	-2.00092	hypothetical protein	HUU	[49]
PA4881		0.0024061	2.00815	hypothetical protein	HUU	[49]
PA5024		0.00107041	-2.08547	conserved hypothetical protein	HUU	[106]
PA5170	arcD	0.0296005	3.07283	arginine/ornithine antiporter	AABM; MP; TSM	[106]
PA5171	arcA	0.0212757	3.19	arginine deiminase	AABM	[16]
PA5172	arcB	0.018465	3.42809	catabolic ornithine carbamoyltransferase	AABM	[16]
PA5173	arcC	0.02846	2.43505	carbamate kinase	AABM	[16]
PA5180		0.0108675	2.2471	conserved hypothetical protein	HUU	[106]
PA5181		0.00357378	2.01604	probable oxidoreductase	PE	[106]
PA5207		0.0050517	2.17253	probable phosphate transporter	MP; TSM	[49]
PA5402		0.0157895	-2.10613	hypothetical protein	HUU	[49]
PA5427	adhA	0.0421475	3.12343	alcohol dehydrogenase	CCC; EM	[106]
PA5465		4.1496e-05	2.16098	hypothetical protein	HUU	[49]
PA5468		0.00289874	4.02906	probable citrate transporter	TSM	[106]
PA5469		0.0163951	2.54266	conserved hypothetical protein	MP	[106]
PA5470		0.000434088	3.048	probable peptide chain release factor	TPTMD	[16]
PA5471	armZ	4.84042e-05	2.49874	MexZ anti-repressor	ARS	[16]
PA5479	gltP	2.93216e-05	-2.02143	proton-glutamate symporter	MP; TSM	[49]
PA5530		0.0148716	-4.69129	C5-dicarboxylate transporter	MP; TSM	[16]
PA5562	spo0J	2.34025e-07	12.056	chromosome partitioning protein	CD	[106]

## Sheet: ParB+ and ParB+++ vs EV
ID	Gene	p-value (ParB+ vs EV)	Fold change (ParB+ vs EV)	p-value (ParB+++ vs EV)	Fold change (ParB+++ vs EV)	Protein / Description	PseudoCAP1	Group in Figure 2B
ig_2923366_2922568		0.0254994	1.67862	0.00154764	2.50382		ig	[5]		Abbreviation
PA0004	gyrB	0.000430748	-1.63955	4.32573e-05	-2.03857	DNA gyrase subunit B	DRRMR	[49]		EV - P. aeruginosa PAO1161 (pKGB8.0.2 araBADp) cultures grown under selection in L broth with 0.02% Ara
PA0005	lptA	0.0230075	-1.523	0.00117554	-2.14459	lysophosphatidic acid acyltransferase, LptA	FAPM	[49]		ParB+ - P. aeruginosa PAO1161 (pKGB9 araBADp-parB) cultures grown under selection in L broth
PA0006		0.0428961	-1.56326	0.00426527	-2.12116	conserved hypothetical protein	HUU	[49]		ParB+++ - P. aeruginosa PAO1161 (pKGB8.62.2 araBADp-parB) cultures grown under selection in L broth with 0.02% Ara
PA0008	glyS	0.00038088	-1.69027	2.63476e-06	-3.09011	glycyl-tRNA synthetase beta chain	AABM; TPTMD	[49]
PA0009	glyQ	0.00717209	-1.55077	9.29392e-05	-2.54278	glycyl-tRNA synthetase alpha chain	AABM; TPTMD	[49]		Remarks:
PA0011	htrB1	0.000204635	-2.71214	9.79468e-06	-4.92798	2-OH-lauroyltransferase	AP; ARS; CWLC	[106]		1 Pseudo CAP category used in Figure 1C is highlighted in bold
PA0012		0.00222916	-2.55832	0.000310016	-3.73343	hypothetical protein	HUU	[106]		2 PseudoCAP category according to Nakayama K, Takashima K, Ishihara H, Shinomiya T, Kageyama M, Kanaya S, Ohnishi M, Murata T, Mori H, Hayashi T. The R-type pyocin of Pseudomonas aeruginosa is related to P2 phage, and the F-type is related to lambda phage. Mol Microbiol. 2000; 38(2):213-31
PA0013		1.96994e-05	-3.38691	1.68367e-05	-3.4877	conserved hypothetical protein	MP	[106]		3 PseudoCAP category according to McFarland KA, Dolben EL, LeRoux M, Kambara TK, Ramsey KM, Kirkpatrick RL, Mougous JD, Hogan DA, Dove SL. A self-lysis pathway that enhances the virulence of a pathogenic bacterium. Proc Natl Acad Sci U S A. 2015;112(27):8433-8.
PA0083	hsiB1	0.000361619	2.0467	0.000161989	2.26027	sheath protein hsiB1, Hcp secretion island I	PSE	[106]		4 PseudoCAP category according to Lu X, Li L, Wu R, Feng X, Li Z, Yang H, Wang C, Guo H, Galkin A, Herzberg O, Mariano PS, Martin BM, Dunaway-Mariano D. Kinetic analysis of Pseudomonas aeruginosa arginine deiminase mutants and alternate substrates provides insight into structural determinants of function. Biochemistry. 2006; 45(4):1162-72.
PA0084	tssC1	7.66003e-05	2.15445	8.2575e-05	2.13527	TssC1, Hcp secretion island I	PSE	[106]		5 PseudoCAP category according to Jin Y, Yang H, Qiao M, Jin S. MexT regulates the type III secretion system through MexS and PtrC in Pseudomonas aeruginosa. J Bacteriol. 201; 193(2):399-410.
PA0085	hcp1	3.5249e-05	2.32639	4.66857e-05	2.24488	Hcp1, Type VI secretion system effector	SF	[106]		6 PseudoCAP category according to Mac Aogáin M, Mooij MJ, McCarthy RR, Plower E, Wang YP, Tian ZX, Dobson A, Morrissey J, Adams C, O'Gara F. The non-classical ArsR-family repressor PyeR (PA4354) modulates biofilm formation in Pseudomonas aeruginosa. Microbiology. 2012; 158(Pt 10):2598-609.
PA0087	tssE1	0.00557909	1.93042	0.00236385	2.16902	component of Hcp secretion island I	PSE	[49]
PA0089	tssG1	0.00148757	2.24825	0.000688291	2.52334	component of Hcp secretion island I	PSE	[106]		PseudoCAP legend
PA0090	clpV1	2.63399e-05	2.67392	2.61222e-05	2.67725	putative ATPase, Hcp secretion island I	CHSP; PSE; TPTMD	[106]		Abbreviation	PseudoCAP category
PA0091	vgrG1a	0.000454188	2.57026	0.000278193	2.78166	component of Hcp secretion island I	PSE	[106]		AP	Adaptation, Protection
PA0095	vgrG1b	0.00661124	2.05516	0.0106444	1.92047	secreted protein of unknown function	PSE2	[31]		ARS	Antibiotic resistance and susceptibility
PA0096		0.000621493	2.16543	0.00668951	1.65042	hypothetical protein	HUU	[31]		CHE	Chemotaxis
PA0131	bauB	0.00175193	2.00443	0.000870804	2.19418	beta-alanine degradation protein BauB	CCC	[106]		CHSP	Chaperones & heat shock proteins
PA0132	bauA	3.13459e-05	3.20401	3.57637e-05	3.13038	beta-alanine:pyruvate transaminase	AABM; CCC	[16]		MA	Motility & Attachment
PA0141		0.021904	3.68725	0.0522474	2.82475	polyP kinase, PPK2 family	NBM3	[31]		RPTP	Related to phage, transposon, plasmids
PA0293	aguB	1.73311e-05	2.74933	0.0017953	1.6128	N-carbamoylputrescine amidohydrolase	AABM; PE	[31]		SF	Secreted Factors (toxins, enzymes, alginate)
PA0481		0.00151737	-2.36802	0.00960863	-1.83147	hypothetical protein	HUU	[4]		MP	Membrane proteins
PA0492		0.000281601	-6.72169	0.00883604	-2.78404	conserved hypothetical protein	HUU	[106]		PSE	Protein secretion/export apparatus
PA0493		0.000239812	-4.33715	0.00477593	-2.38582	probable biotin-requiring enzyme	PE	[106]		TSM	Transport of small molecules
PA0494		0.000565606	-3.00149	0.00358578	-2.20883	probable acyl-CoA carboxylase subunit	PE	[106]		TCRS	Two-component regulatory systems
PA0495		0.000238572	-3.6231	0.00497443	-2.13029	hypothetical protein	HUU	[106]		TR	Transcriptional regulators
PA0515		0.036752	3.05859	0.0377328	3.0347	probable transcriptional regulator	BCPGC; EM; TR	[106]		CD	Cell division
PA0529		0.0200697	3.04056	0.00298315	5.21125	conserved hypothetical protein	HUU	[16]		CWLC	Cell wall / LPS / capsule
PA0530		6.29476e-05	1.97425	9.62401e-06	2.47255	probable pyridoxal phosphate-dependent aminotransferase	PE	[49]		DRRMR	DNA replication, recombination, modification and repair
PA0610	prtN	0.000473351	2.78682	2.07876e-05	5.35071	transcriptional regulator PrtN	TR	[106]		NCRNA	Non-coding RNA gene
PA0612	ptrB	1.77628e-07	6.54238	3.68742e-08	10.5667	repressor PtrB	TR	[106]		TRNAPD	Transcription, RNA processing and degradation
PA0613		1.62829e-06	6.84136	4.52188e-07	10.1694	hypothetical protein	HUU	[106]		TPTMD	Translation, post-translational modification, degradation
PA0614		9.74398e-06	5.97647	3.21725e-06	8.23446	putative holin	RPTP2	[106]		AABM	Amino acid biosynthesis and metabolism
PA0615		2.88481e-05	4.96043	1.5601e-05	5.80081	conserved hypothetical protein	HUU	[106]		BCPGC	Biosynthesis of cofactors, prosthetic groups and carriers
PA0616		1.01035e-06	5.9055	4.7208e-07	7.27647	homologous to baseplate assembly protein V	RPTP	[106]		CCC	Carbon compound catabolism
PA0617		4.50122e-06	10.5757	1.67319e-06	15.3281	homologous to baseplate assembly protein W	RPTP	[106]		CIM	Central intermediary metabolism
PA0618		2.18826e-07	6.02379	1.11789e-07	7.23785	homologous to baseplate assembly protein J	RPTP	[106]		EM	Energy metabolism
PA0619		5.7358e-07	5.71398	3.39998e-07	6.55927	homologous to tail protein I	RPTP	[106]		FAPM	Fatty acid and phospholipid metabolism
PA0620		0.000187609	4.1506	0.00011185	4.68824	homologous to tail fiber protein H	RPTP	[106]		NBM	Nucleotide biosynthesis and metabolism
PA0621		2.10439e-05	3.79	5.97674e-06	5.00087	homologous to tail fiber assembly protein	RPTP	[106]		PE	Putative enzymes
PA0622		2.16619e-05	4.44923	1.00323e-05	5.34642	homologous to contractile sheath protein FI	RPTP	[106]		HUU	Hypothetical, unclassified, unknown
PA0623		2.13351e-06	4.54603	7.71709e-07	5.80017	homologous to tail tube protein FII	RPTP	[106]		ig	intergenic regions
PA0624		3.54844e-06	5.3392	1.16644e-06	7.19431	conserved hypothetical protein	RPTP	[106]		pseudo	pseudogenes
PA0625		6.91577e-05	3.92801	9.6285e-06	6.34393	homologous to tail length determination protein	RPTP	[106]
PA0626		0.00100207	3.95509	0.00120594	3.78672	homologous to tail formation protein U	RPTP	[106]
PA0627		2.19394e-05	4.9029	5.22461e-06	7.18424	homologous to tail protein X	RPTP	[106]
PA0628		0.000559704	4.2399	0.000119005	6.40317	homologous to tail formation protein D	RPTP	[106]
PA0629		1.52896e-05	3.53925	6.12769e-06	4.26102	lytic protein, homology to predicted chitinase	RPTP	[106]
PA0630		6.7316e-05	3.84659	1.63804e-05	5.32526	probable bacteriophage protein	RPTP	[106]
PA0631		1.08382e-05	3.44684	1.18834e-06	5.56732	putative lysis control protein	RPTP	[106]
PA0632		4.34017e-05	3.97115	1.35584e-05	5.18617	probable bacteriophage protein	RPTP	[106]
PA0633		1.02463e-07	4.96466	3.48299e-08	6.50509	homologous to major tail protein V	RPTP	[106]
PA0634		1.90213e-06	4.84908	7.54018e-07	6.09949	probable bacteriophage protein	RPTP	[106]
PA0635		1.02442e-06	9.35725	7.42192e-07	10.4238	probable bacteriophage protein	RPTP	[106]
PA0636		3.01855e-06	6.55819	1.45528e-06	8.11799	homologous to tail length determination protein H	RPTP	[106]
PA0637		8.20005e-06	7.27953	2.40873e-06	10.8144	homologous to tail fiber protein M	RPTP	[106]
PA0638		8.10283e-06	5.64522	2.74928e-06	7.63068	homologous to tail fiber protein L	RPTP	[106]
PA0639		1.12085e-05	8.85748	6.0424e-06	10.9392	homologous to tail assembly protein K	RPTP	[106]
PA0640		0.00434711	2.53464	0.000516265	3.8918	homologous to tail assembly protein I	RPTP	[106]
PA0641		1.47361e-05	5.27836	4.74131e-06	7.17853	homologous to tail fiber protein J	RPTP	[106]
PA0643		2.72362e-06	3.70853	7.1905e-07	4.92179	homologous to tail fiber domain protein	RPTP	[106]
PA0644		0.0101175	3.99577	0.00334252	5.62588	probable bacteriophage protein	RPTP	[106]
PA0645		0.0558147	1.6429	0.00186533	2.85934	probable bacteriophage protein	RPTP	[49]
PA0646		5.61502e-05	2.90681	1.05488e-05	3.95964	homologous to putative tail fiber protein	RPTP	[106]
PA0647		0.0113535	1.96854	0.0019641	2.59805	hypothetical protein	RPTP	[49]
PA0648		0.0211216	2.12023	0.00601958	2.68151	hypothetical protein	RPTP	[106]
PA0654	speD	9.61458e-05	-2.30327	0.000598004	-1.86031	S-adenosylmethionine decarboxylase proenzyme	CIM	[31]
PA0717		0.0108642	1.79521	0.00123753	2.42757	hypothetical protein of bacteriophage Pf1	RPTP	[49]
PA0718		0.0212682	2.43945	0.017592	2.54045	hypothetical protein of bacteriophage Pf1	RPTP	[106]
PA0719		0.00626625	1.71359	0.00121713	2.07621	hypothetical protein of bacteriophage Pf1	RPTP	[49]
PA0805		0.00171473	1.79042	0.000249875	2.24079	hypothetical protein	HUU	[5]
PA0807	ampDh3	0.00068105	2.11844	9.58489e-05	2.80618	periplasmic protease AmpDh3	ARS	[106]
PA0907	alpA	5.95798e-06	3.4294	1.85767e-06	4.32455	transcriptional regulator	TR3	[106]
PA0909	alpC	0.000606084	2.33255	0.000105434	3.07883	putative antiholin	MP; RPTP	[106]
PA0910	alpD	1.1742e-05	5.93759	2.54047e-06	9.36462	probable bacteriophage protein	RPTP3	[106]
PA0911	alpE	0.000380523	4.16086	4.77415e-05	7.25703	probable bacteriophage protein	RPTP3	[106]
PA0985	pyoS5	0.00157062	3.56528	0.000387333	5.02289	pyocin S5	MP; SF	[106]
PA0996	pqsA	0.0320321	-1.73815	0.000788619	-3.21083	PqsA, probable coenzyme A ligase	BCPGC	[49]
PA0997	pqsB	0.026938	-1.86187	0.000815335	-3.48381	PqsB, probable beta-keto-acyl-acyl-carrier protein synthase	BCPGC	[49]
PA0998	pqsC	0.0282986	-2.02108	0.00166551	-3.53593	PqsC, probable beta-keto-acyl-acyl-carrier protein synthase	BCPGC	[106]
PA0999	pqsD	0.00761774	-2.10283	0.000284637	-3.81527	3-oxoacyl-[acyl-carrier-protein] synthase III	BCPGC	[106]
PA1000	pqsE	0.00562335	-2.3662	0.000542517	-3.71517	quinolone signal response protein	BCPGC	[106]
PA1001	phnA	0.0206823	-2.45451	0.00143783	-4.62913	anthranilate synthase component I	AP	[106]
PA1002	phnB	0.00323968	-1.97451	0.000161945	-3.11154	anthranilate synthase component II	AP; AABM	[49]
PA1003	mvfR	0.026908	-1.38139	0.00023561	-2.21815	transcriptional regulator MvfR	BCPGC; TR	[49]
PA1051		0.00368507	-2.44308	0.616087	-1.11588	probable transporter	MP; TSM	[31]
PA1150	pys2	4.88554e-06	2.89852	7.58549e-07	4.05516	pyocin S2	AP; SF	[106]
PA1195		0.255764	1.19263	0.000762968	2.23955	Nω,Nω-dimethylarginine dimethylaminohydrolase	AABM; PE4	[49]
PA1196		0.0225775	3.74073	0.0279117	3.49817	probable transcriptional regulator	TR	[106]
PA1197		0.0513302	2.26263	0.0347143	2.48303	putative NAD-dependent protein deacylase	HUU	[49]
PA1202		7.45717e-06	6.9349	1.43894e-05	5.78209	probable hydrolase	PE	[106]
PA1203		1.56021e-05	3.33192	1.80499e-05	3.24573	hypothetical protein	HUU	[106]
PA1204		0.000813558	2.33163	0.00108688	2.23763	NAD(P)H quinone oxidoreductase	HUU	[106]
PA1205		0.00101624	2.50161	0.00200316	2.25556	conserved hypothetical protein	HUU	[106]
PA1228		4.46929e-05	-2.13243	5.84424e-05	-2.06793	hypothetical protein	HUU	[106]
PA1337	ansB	0.242099	-1.29946	0.0102389	-2.04186	glutaminase-asparaginase	AABM	[49]
PA1338	ggt	0.186557	-1.46403	0.0100847	-2.48294	gamma-glutamyltranspeptidase precursor	AABM; AP; CIM	[49]
PA1340	aatM	0.113403	-1.6211	0.00611458	-2.81277	putative amino acid transporter AatM	AABM; TSM	[49]
PA1341	aatQ	0.14786	-1.94899	0.0284431	-3.09205	putative amino acid transporter AatQ	MP; TSM	[49]
PA1394		0.00627986	2.03259	0.000979384	2.71697	hypothetical protein	HUU	[16]
PA1395		0.00155099	2.83264	0.000395072	3.72367	hypothetical protein	HUU	[106]
PA1429		0.0375807	2.26243	0.105948	1.80724	probable cation-transporting P-type ATPase	MP; TSM	[31]
PA1471		0.00172218	1.44373	1.77458e-05	2.15657	hypothetical protein	HUU	[49]
PA1597		0.214607	-1.61394	0.0178525	-2.94423	hypothetical protein	HUU	[49]
PA1701	pcr3	0.0959314	-1.49021	0.0103873	-2.0548	T3SS protein	PSE	[5]
PA1708	popB	0.00220697	-2.01935	0.00129222	-2.16681	translocator protein PopB	PSE	[16]
PA1844	tse1	0.00545683	1.66747	0.000865231	2.04568	toxin	SF	[49]
PA1845	tsi1	0.00153945	2.1544	0.000438146	2.58944	immune protein	AP	[106]
PA1869		0.0338788	-1.88845	0.00854003	-2.39697	probable acyl carrier protein	FAPM	[49]
PA1894		0.000500017	2.11912	0.0022213	1.78562	hypothetical protein	HUU	[31]
PA1897		0.00085259	2.17716	0.00352185	1.82823	hypothetical protein	MP	[31]
PA1947	rbsA	0.000116608	2.76575	0.000253891	2.4558	ribose transport protein RbsA	TSM	[106]
PA1984	exaC	0.0212731	2.01484	0.223973	1.37205	NAD+ dependent aldehyde dehydrogenase ExaC	PE	[4]
PA1999	dhcA	0.00302273	12.1895	0.0289402	4.68463	DhcA, dehydrocarnitine CoA transferase, subunit A	AABM; CCC	[106]
PA2000	dhcB	0.00598617	7.46631	0.0427955	3.58692	DhcB, dehydrocarnitine CoA transferase, subunit B	AABM; CCC	[106]
PA2001	atoB	0.00176739	6.38707	0.0112844	3.64145	acetyl-CoA acetyltransferase	CIM; FAPM	[106]
PA2006		0.00119128	3.91878	0.0252054	2.09218	probable major facilitator superfamily transporter	MP; TSM	[106]
PA2007	maiA	8.92617e-06	6.8814	5.95929e-05	4.24293	maleylacetoacetate isomerase	CCC	[16]
PA2008	fahA	2.71168e-05	6.26367	0.000205271	3.81113	fumarylacetoacetase	CCC	[16]
PA2009	hmgA	7.66335e-05	10.4467	0.00086478	4.86798	homogentisate 1,2-dioxygenase	CCC	[16]
PA2012	liuD	0.00327529	2.13104	0.213592	1.26728	methylcrotonyl-CoA carboxylase	CCC	[31]
PA2013	liuC	0.00907738	2.14577	0.208446	1.3447	putative 3-methylglutaconyl-CoA hydratase	CCC	[31]
PA2014	liuB	0.0110697	2.58702	0.268146	1.39636	methylcrotonyl-CoA carboxylase, beta-subunit	CCC	[31]
PA2015	liuA	0.0162725	2.50821	0.202994	1.50782	putative isovaleryl-CoA dehydrogenase	CCC	[31]
PA2113	opdO	0.0194251	2.06618	0.693466	1.10382	pyroglutamate porin OpdO	MP; TSM	[4]
PA2114		0.020177	2.05099	0.267633	1.33528	probable major facilitator superfamily transporter	MP; TSM	[4]
PA2247	bkdA1	0.0337773	2.16574	0.509711	1.22614	2-oxoisovalerate dehydrogenase (alpha subunit)	AABM	[31]
PA2283		0.0112364	1.42467	0.000194773	2.08661	hypothetical protein	HUU	[49]
PA2286		0.0241358	1.64439	0.00374431	2.09472	hypothetical protein	MP	[49]
PA2288		0.00366893	2.33459	0.000163979	4.24345	hypothetical protein	HUU	[16]
PA2330		0.00521609	2.66844	0.00244018	3.10666	hypothetical protein	HUU	[16]
PA2331		0.00078686	2.68568	0.000177411	3.53394	hypothetical protein	MP	[16]
PA2384		0.0477179	-2.9921	0.0609991	-2.77245	transcriptional regulator	TR6	[31]
PA2403		0.0234806	-3.07028	0.0518678	-2.48362	hypothetical protein	MP	[31]
PA2406		0.0487071	-2.73587	0.0283178	-3.20158	hypothetical protein	HUU	[106]
PA2409		0.0128654	-3.02645	0.019137	-2.75144	probable permease of ABC transporter	MP; TSM	[106]
PA2410		0.0386699	-3.02683	0.0325376	-3.1875	hypothetical protein	HUU	[106]
PA2411		0.0465074	-2.23124	0.0820111	-1.96335	probable thioesterase	AP; PE	[31]
PA2431		0.0277576	2.02407	0.0104848	2.41665	hypothetical protein	MP	[106]
PA2432	bexR	4.0828e-06	8.36391	4.90594e-06	7.89966	bistable expression regulator, BexR	TR	[106]
PA2433		6.77638e-06	3.3754	1.55682e-06	4.53677	hypothetical protein	HUU	[106]
PA2485		0.00092602	1.8282	5.19773e-05	2.61474	hypothetical protein	HUU	[49]
PA2486	ptrC	0.00181267	1.46682	2.24767e-05	2.18289	regulator of T3SS	PSE5	[49]
PA2539		0.000929494	1.97631	0.000445515	2.16228	conserved hypothetical protein	MP	[49]
PA2540		0.000860145	2.13057	0.000481615	2.3027	conserved hypothetical protein	HUU	[106]
PA2567		0.0202367	3.00551	0.026295	2.80911	putative c-di-GMP phosphodiesterase	HUU	[106]
PA2569		0.0246865	1.42491	0.000291035	2.28417	hypothetical protein	HUU	[49]
PA2583		0.0322286	1.61359	0.00225289	2.31807	sensor/response regulator hybrid	TCRS; TR	[49]
PA2698		0.00586491	2.09064	0.00616807	2.07527	probable hydrolase	PE	[106]
PA2792		0.0196017	1.65752	0.00377519	2.04138	hypothetical protein	HUU	[49]
PA2818	arr	0.0034734	1.79589	0.00016244	2.68944	aminoglycoside response regulator	ARS; NBM	[49]
PA3013	fadB5	0.000674904	1.56221	2.09899e-05	2.16753	fatty-acid oxidation complex beta-subunit	AABM; FAPM	[49]
PA3014	fadA5	0.0190142	1.56687	0.00104148	2.21426	fatty-acid oxidation complex alpha-subunit	AABM; FAPM	[49]
PA3054		0.00945327	2.0772	0.0285002	1.76419	hypothetical protein	HUU	[31]
PA3205		0.00892562	1.43559	0.000117693	2.17116	hypothetical protein	HUU	[49]
PA3314		0.0319005	-1.68288	0.00437959	-2.23747	probable ATP-binding component of ABC transporter	TSM	[49]
PA3414		0.00337792	1.74378	0.00053315	2.16007	hypothetical protein	HUU	[49]
PA3609	potC	0.00195325	-2.14747	0.00510787	-1.89295	polyamine transport protein PotC	MP; TSM	[31]
PA3610	potD	0.0110815	-2.60686	0.0263433	-2.19233	polyamine transport protein PotD	TSM	[106]
PA3613		0.0213542	2.43952	0.00873295	2.96785	hypothetical protein	HUU	[106]
PA3661		1.40987e-05	17.4982	7.43791e-06	23.3393	hypothetical protein	HUU	[106]
PA3839		0.0435204	2.38453	0.0848913	2.03155	probable sodium:sulfate symporter	MP; TSM	[31]
PA3866		0.00487562	2.55426	0.000487254	4.11461	pyocin S4	AP; SF	[106]
PA4218	ampP	0.00551602	-2.49001	0.0232294	-1.94973	putative permease	ARS; MP; TSM	[31]
PA4219	ampO	0.0109691	-2.19545	0.0308871	-1.85438	putative permease	ARS; MP	[31]
PA4220		0.0217091	-2.02422	0.0404197	-1.82563	hypothetical protein	HUU	[31]
PA4221	fptA	0.00100479	-2.6196	0.0136113	-1.7921	Fe(III)-pyochelin outer membrane receptor precursor	TSM	[31]
PA4224	pchG	0.00175126	-2.60407	0.00205529	-2.53425	pyochelin biosynthetic protein PchG	MP; TSM	[106]
PA4225	pchF	0.00600807	-2.36022	0.00188764	-2.9114	pyochelin synthetase	SF; TSM	[106]
PA4228	pchD	0.00258679	-2.90749	0.00895513	-2.31	pyochelin biosynthesis protein PchD	SF; TSM	[106]
PA4229	pchC	0.00656183	-2.24521	0.0170708	-1.93278	pyochelin biosynthetic protein PchC	SF; TSM	[31]
PA4230	pchB	0.00043286	-2.39178	0.00116363	-2.09059	salicylate biosynthesis protein PchB	SF; TSM	[106]
PA4231	pchA	0.000388093	-2.48042	0.00068522	-2.28475	salicylate biosynthesis isochorismate synthase	SF; TSM	[106]
PA4354	pyeR	0.0119921	1.73151	0.00131136	2.3198	ArsR-family transcriptional repressor	TR6	[5]
PA4571		0.00754447	2.66226	0.0101334	2.5112	probable cytochrome c	EM	[106]
PA4635		6.19937e-05	2.94813	6.21322e-06	4.62962	conserved hypothetical protein	HUU	[106]
PA4644		0.000539745	-2.38101	0.000416374	-2.47375	hypothetical protein	HUU	[106]
PA4645		0.000960572	-1.94228	0.000323783	-2.21777	probable purine/pyrimidine phosphoribosyl transferase	NBM	[49]
PA4656		0.000759797	2.35012	0.000358466	2.63426	conserved hypothetical protein	HUU	[106]
PA4658		0.00515574	2.16832	0.00229185	2.46479	hypothetical protein	HUU	[106]
PA4659		0.00108882	1.83242	0.000291671	2.12827	probable transcriptional regulator	TR	[49]
PA4677		0.000332405	-1.65118	1.09285e-05	-2.34686	hypothetical protein	HUU	[49]
PA4770	lldP	0.00190567	-7.77052	0.442716	-1.41275	L-lactate permease	TSM	[31]
PA4771	lldD	0.00471574	-9.5504	0.517902	-1.45779	L-lactate dehydrogenase	EM	[31]
PA4772		0.00217959	-4.9107	0.288516	-1.47392	probable ferredoxin	EM	[31]
PA4825	mgtA	0.0884032	1.56055	0.0158587	2.03721	Mg(2+) transport ATPase, P-type 2	TSM	[49]
PA4826		0.0110715	1.70222	0.000611792	2.49278	hypothetical protein	HUU	[5]
PA4863		0.00197404	-1.62244	0.000236622	-2.00092	hypothetical protein	HUU	[49]
PA4881		0.0263372	1.52601	0.0024061	2.00815	hypothetical protein	HUU	[49]
PA4896		0.0355764	-2.05096	0.0787826	-1.76609	probable sigma-70 factor, ECF subfamily	TR	[31]
PA5024		0.00118773	-2.05818	0.00107041	-2.08547	conserved hypothetical protein	HUU	[106]
PA5170	arcD	0.0195399	3.46374	0.0296005	3.07283	arginine/ornithine antiporter	AABM; MP; TSM	[106]
PA5171	arcA	0.0151777	3.50571	0.0212757	3.19	arginine deiminase	AABM	[16]
PA5172	arcB	0.0201303	3.34454	0.018465	3.42809	catabolic ornithine carbamoyltransferase	AABM	[16]
PA5173	arcC	0.0278735	2.44645	0.02846	2.43505	carbamate kinase	AABM	[16]
PA5180		0.0182407	2.0573	0.0108675	2.2471	conserved hypothetical protein	HUU	[106]
PA5181		0.00260799	2.1036	0.00357378	2.01604	probable oxidoreductase	PE	[106]
PA5207		0.225261	1.29252	0.0050517	2.17253	probable phosphate transporter	MP; TSM	[49]
PA5313	gabT2	0.0211005	-2.00791	0.808403	-1.0611	transaminase	CCC; PE	[31]
PA5402		0.0366341	-1.83348	0.0157895	-2.10613	hypothetical protein	HUU	[49]
PA5406		0.00243621	-2.1894	0.0120309	-1.76985	hypothetical protein	HUU	[31]
PA5427	adhA	0.0302347	3.46834	0.0421475	3.12343	alcohol dehydrogenase	CCC; EM	[106]
PA5465		0.000704207	1.63156	4.1496e-05	2.16098	hypothetical protein	HUU	[49]
PA5468		0.01841	2.59292	0.00289874	4.02906	probable citrate transporter	TSM	[106]
PA5469		0.0335099	2.19078	0.0163951	2.54266	conserved hypothetical protein	MP	[106]
PA5470		0.00213311	2.33179	0.000434088	3.048	probable peptide chain release factor	TPTMD	[16]
PA5471	armZ	0.00010813	2.24356	4.84042e-05	2.49874	MexZ anti-repressor	ARS	[16]
PA5479	gltP	0.000139843	-1.73703	2.93216e-05	-2.02143	proton-glutamate symporter	MP; TSM	[49]
PA5530		0.0320104	-3.61768	0.0148716	-4.69129	C5-dicarboxylate transporter	MP; TSM	[16]
PA5562	spo0J	8.83287e-06	4.30518	2.34025e-07	12.056	chromosome partitioning protein	CD	[106]
