# Supplementary material for: Increased ParB level affects expression of stress response, adaptation and virulence operons and potentiates repression of promoters adjacent to the high affinity binding sites parS3 and parS4 in Pseudomonas aeruginosa
Source: PLoS One. 2017 Jul 21;12(7):e0181726. doi: 10.1371/journal.pone.0181726 (PMC5521831; doi:10.1371/journal.pone.0181726)
Supplement: S3 Table — Mean levels of transcripts for all loci are shown relative to PAO1161 (pKGB8 araBADp). (XLSX) [file pone.0181726.s007.xlsx]

## Sheet: Arkusz1
			Expression relative to EV
	ID	Gene	WT	EV	ParB+	ParB+++	PseudoCAP		Abbreviation
Cluster 1	ig_2923366_2922568		0.34	1A	1,67	2,50C	ig		WT - P. aeruginosa PAO1161 grown in L broth
	PA0529		2.81	1A	3,04B	5,21C	HUU		EV - P. aeruginosa PAO1161 (pKGB8 araBADp) cultures grown under selection in L broth with 0.02% Ara
	PA0530		1,14	1	1,97	2,47C	PE		ParB+ - P. aeruginosa PAO1161 (pKGB9 araBADp-parB) cultures grown under selection in L broth
	PA0610	prtN	0,81	1	2,79B	5,35C	TR		ParB+++ - P. aeruginosa PAO1161 (pKGB9 araBADp-parB) cultures grown under selection in L broth with 0.02% Ara
	PA0612	ptrB	0.66	1	6,54B	10,6C	TR
	PA0613		0,73	1	6,84B	10,1C	HUU		Legend
	PA0614		1,14	1	5,97B	8,23C	RPTP		A - statistically significant change in expression in EV cells relative to WT cells, -2 > fold change >2, p-value <0.05
	PA0617		1,27	1	10,5B	15,3C	RPTP		B - statistically significant change in expression in ParB+ cells relative to EV cells, -2 > fold change >2, p-value <0.05
	PA0621		1,06	1	3,79B	5,00C	RPTP		C - statistically significant change in expression in ParB+++ cells relative to EV cells, -2 > fold change >2, p-value <0.05
	PA0624		1,01	1	5,33B	7,19C	RPTP
	PA0625		1,01	1	3,92B	6,34C	RPTP
	PA0627		1,07	1	4,90B	7,18C	RPTP		PseudoCAP legend
	PA0628		1,25	1	4,23B	6,40C	RPTP		Abbreviation	PseudoCAP category
	PA0630		1,10	1	3,84B	5,32C	RPTP		AP	Adaptation, Protection
	PA0631		1,06	1	3,44B	5,56C	RPTP		ARS	Antibiotic resistance and susceptibility
	PA0632		1,01	1	3,97B	5,18C	RPTP		CHE	Chemotaxis
	PA0637		1,13	1	7,27B	10,8C	RPTP		CHSP	Chaperones & heat shock proteins
	PA0638		1,06	1	5,64B	7,63C	RPTP		MA	Motility & Attachment
	PA0640		1,03	1	2,53B	3,89C	RPTP		RPTP	Related to phage, transposon, plasmids
	PA0641		0,97	1	5,27B	7,17C	RPTP		SF	Secreted Factors (toxins, enzymes, alginate)
	PA0643		1,02	1	3,70B	4,92C	RPTP		MP	Membrane proteins
	PA0644		1,15	1	3,99B	5,62C	RPTP		PSE	Protein secretion/export apparatus
	PA0645		1,03	1	1,64	2,85C	RPTP		TSM	Transport of small molecules
	PA0646		1,09	1	2,90B	3,95C	RPTP		TCRS	Two-component regulatory systems
	PA0647		0,99	1	1,96	2,59C	RPTP		TR	Transcriptional regulators
	PA0648		1,04	1	2,12B	2,68C	RPTP		CD	Cell division
	PA0717		1,07	1	1,79	2,42C	RPTP		CWLC	Cell wall / LPS / capsule
	PA0719		0,99	1	1,71	2,07C	RPTP		DRRMR	DNA replication, recombination, modification and repair
	PA0805		0.29	1A	1,79	2,24C	HUU		NCRNA	Non-coding RNA gene
	PA0807	ampDh3	0,71	1	2,11B	2,80C	ARS		TRNAPD	Transcription, RNA processing and degradation
	PA0909	alpC	0,85	1	2,33B	3,07C	MP; RPTP		TPTMD	Translation, post-translational modification, degradation
	PA0910	alpD	0,82	1	5,93B	9,36C	RPTP		AABM	Amino acid biosynthesis and metabolism
	PA0911	alpE	0,77	1	4,16B	7,25C	RPTP		BCPGC	Biosynthesis of cofactors, prosthetic groups and carriers
	PA0985	pyoS5	0,83	1	3,57B	5,02C	MP; SF		CCC	Carbon compound catabolism
	PA1150	pys2	0,68	1	2,89B	4,05C	AP; SF		CIM	Central intermediary metabolism
	PA1195		0,86	1	1,19	2,23C	AABM; PE		EM	Energy metabolism
	PA1394		0.48	1A	2,03B	2,71C	HUU		FAPM	Fatty acid and phospholipid metabolism
	PA1395		0,62	1	2,83B	3,72C	HUU		NBM	Nucleotide biosynthesis and metabolism
	PA1471		0,59	1	1,44	2,15C	HUU		PE	Putative enzymes
	PA1844	tse1	0,98	1	1,66	2,04C	SF		HUU	Hypothetical, unclassified, unknown
	PA2283		0,93	1	1,42	2,08C	HUU		ig	intergenic regions
	PA2286		0,84	1	1,64	2,09C	MP		pseudo	pseudogenes
	PA2288		0.45	1A	2,33B	4,24C	HUU
	PA2433		0,60	1	3,37B	4,53C	HUU
	PA2485		0,67	1	1,82	2,61C	HUU
	PA2486	ptrC	0,88	1	1,46	2,18C	PSE
	PA2569		0,90	1	1,42	2,28C	HUU
	PA2583		0,75	1	1,61	2,31C	TCRS; TR
	PA2792		0,95	1	1,65	2,04C	HUU
	PA2818	arr	0,64	1	1,79	2,68C	ARS; NBM
	PA3013	fadB5	1,00	1	1,56	2,16C	AABM; FAPM
	PA3014	fadA5	1,13	1	1,56	2,21C	AABM; FAPM
	PA3205		1,02	1	1,43	2,17C	HUU
	PA3414		0,71	1	1,74	2,16C	HUU
	PA3866		0,88	1	2,55B	4,11C	AP; SF
	PA4354	pyeR	0.31	1A	1,73	2,31C	TR
	PA4635		0.6	1	2,95B	4,63C	HUU
	PA4825	mgtA	0,80	1	1,56	2,03C	TSM
	PA4826		0.39	1A	1,70	2,49C	HUU
	PA4881		0,50	1	1,52	2,00C	HUU
	PA5207		1,13	1	1,29	2,17C	MP; TSM
	PA5465		0,61	1	1,63	2,16C	HUU
	PA5468		0,52	1	2,59B	4,02C	TSM
	PA5470		0.14	1A	2,33B	3,04C	TPTMD
	PA5562	spo0J	0,93	1	4,31B	12,06C	CD
Cluster 2	PA0083	hsiB1	1,20	1	2,04B	2,26C	PSE
	PA0084	tssC1	1,24	1	2,15B	2,13C	PSE
	PA0085	hcp1	1,11	1	2,32B	2,24C	SF
	PA0087	tssE1	1,11	1	1,93	2,16C	PSE
	PA0089	tssG1	1,41	1	2,24B	2,52C	PSE
	PA0090	clpV1	1,43	1	2,67B	2,67C	CHSP; PSE; TPTMD
	PA0091	vgrG1a	1,56	1	2,57B	2,78C	PSE
	PA0615		1,00	1	4,96B	5,80C	HUU
	PA0616		1,19	1	5,90B	7,27C	RPTP
	PA0618		1,23	1	6,02B	7,23C	RPTP
	PA0619		1,29	1	5,71B	6,55C	RPTP
	PA0620		1,08	1	4,15B	4,68C	RPTP
	PA0622		1,15	1	4,44B	5,34C	RPTP
	PA0623		1,06	1	4,54B	5,80C	RPTP
	PA0626		1,07	1	3,95B	3,78C	RPTP
	PA0629		0,95	1	3,53B	4,26C	RPTP
	PA0633		1,09	1	4,96B	6,50C	RPTP
	PA0634		1,03	1	4,84B	6,09C	RPTP
	PA0635		1,07	1	9,35B	10,4C	RPTP
	PA0636		1,18	1	6,55B	8,11C	RPTP
	PA0639		1,18	1	8,85B	10,9C	RPTP
	PA0718		1,13	1	2,43B	2,54C	RPTP
	PA0907	alpA	0,79	1	3,42B	4,32C	TR
	PA1196		1,47	1	3,74B	3,49C	TR
	PA1197		1,08	1	2,26	2,48C	HUU
	PA1202		0,52	1	6,93B	5,78C	PE
	PA1203		0,68	1	3,33B	3,24C	HUU
	PA1204		0,95	1	2,33B	2,23C	HUU
	PA1205		0,84	1	2,50B	2,25C	HUU
	PA1845	tsi1	0,91	1	2,15B	2,58C	AP
	PA1894		0,86	1	2,11B	1,78	HUU
	PA1897		0,98	1	2,17B	1,82	MP
	PA1947	rbsA	0,60	1	2,76B	2,45C	TSM
	PA2331		2.31	1A	2,68B	3,53C	MP
	PA2431		1,01	1	2,02B	2,41C	MP
	PA2432	bexR	0.62	1	8,36B	7,9C	TR
	PA2539		1,25	1	1,97	2,16C	MP
	PA2540		1,16	1	2,13B	2,30C	HUU
	PA2698		0,52	1	2,09B	2,07C	PE
	PA3613		1,29	1	2,43B	2,96C	HUU
	PA3661		1,16	1	17,5B	23,3C	HUU
	PA4571		1,43	1	2,66B	2,51C	EM
	PA4656		1,31	1	2,35B	2,63C	HUU
	PA4658		1,79	1	2,16B	2,46C	HUU
	PA5180		0,82	1	2,05B	2,24C	HUU
	PA5181		0,60	1	2,10B	2,01C	PE
	PA5469		0,61	1	2,19B	2,54C	MP
	PA5471	armZ	0.24	1A	2,24B	2,49C	ARS
Cluster 3	PA0096		1,25	1	2,16B	1,65	HUU
	PA0141		2,33	1	3,68B	2,82	NBM
	PA0293	aguB	0,73	1	2,74B	1,61	AABM; PE
	PA1429		1,66	1	2,26B	1,80	MP; TSM
	PA1999	dhcA	3,94	1	12,1B	4,68C	AABM; CCC
	PA2000	dhcB	2,56	1	7,46B	3,58C	AABM; CCC
	PA2001	atoB	2,31	1	6,38B	3,64C	CIM; FAPM
	PA2006		1,56	1	3,91B	2,09C	MP; TSM
	PA2007	maiA	2.07	1A	6,88B	4,24C	CCC
	PA2008	fahA	2.44	1A	6,26B	3,81C	CCC
	PA2009	hmgA	3.55	1A	10,4B	4,86C	CCC
	PA2012	liuD	1,63	1	2,13B	1,26	CCC
	PA2013	liuC	1,66	1	2,14B	1,34	CCC
	PA2014	liuB	2,01	1	2,58B	1,39	CCC
	PA2015	liuA	1,90	1	2,50B	1,50	CCC
	PA2247	bkdA1	1,89	1	2,16B	1,22	AABM
	PA2567		2,36	1	3,00B	2,80C	HUU
	PA3054		1,33	1	2,07B	1,76	HUU
	PA3839		1,71	1	2,38B	2,03	MP; TSM
	PA5170	arcD	2,05	1	3,46B	3,07C	AABM; MP; TSM
	PA5427	adhA	2,21	1	3,46B	3,12C	CCC; EM
Cluster 4	PA0095	vgrG1b	1,77	1	2,05B	1,92	PSE
	PA0131	bauB	1,88	1	2,00B	2,19C	CCC
	PA0132	bauA	2.69	1A	3,20B	3,13C	AABM; CCC
	PA0515		2,84	1	3,05B	3,03C	BCPGC; EM; TR
	PA1984	exaC	2.43	1A	2,01B	1,37	PE
	PA2113	opdO	3.6	1A	2,06B	1,10	MP; TSM
	PA2114		3.38	1A	2,05B	1,33	MP; TSM
	PA2330		2.72	1A	2,66B	3,10C	HUU
	PA4659		1,73	1	1,83	2,13C	TR
	PA5171	arcA	4	1A	3,50B	3,19C	AABM
	PA5172	arcB	5.25	1A	3,34B	3,42C	AABM
	PA5173	arcC	5.91	1A	2,44B	2,43C	AABM
Cluster 5	PA0481		0.46	1A	0,42B	0,54	HUU
	PA0996	pqsA	0.75	1	0.58	0,31C	BCPGC
	PA0997	pqsB	0,70	1	0,53	0,28C	BCPGC
	PA0998	pqsC	0,70	1	0,49B	0,28C	BCPGC
	PA0999	pqsD	0,67	1	0,47B	0,26C	BCPGC
	PA1000	pqsE	0,70	1	0,42B	0,26C	BCPGC
	PA1001	phnA	0.69	1	0,41B	0,22C	AP
	PA1002	phnB	0,67	1	0,50	0,32C	AP; AABM
	PA1003	mvfR	0,87	1	0,72	0,45C	BCPGC; TR
	PA1228		0,74	1	0,46B	0,48C	HUU
	PA1597		0,82	1	0,61	0,33C	HUU
	PA1701	pcr3	0.42	1A	0,67	0,48C	PSE
	PA1708	popB	0.41	1A	0,49B	0,46C	PSE
	PA2411		0,50	1	0,44B	0,50	AP; PE
	PA3314		0,89	1	0,59	0,44C	TSM
	PA4218	ampP	0,86	1	0,40B	0,51	ARS; MP; TSM
	PA4219	ampO	0,82	1	0,45B	0,53	ARS; MP
	PA4220		0,74	1	0,49B	0,54	HUU
	PA4221	fptA	0,77	1	0,38B	0,55	TSM
	PA4228	pchD	0,78	1	0,34B	0,43C	SF; TSM
	PA4229	pchC	0,84	1	0,44B	0,51	SF; TSM
	PA4231	pchA	0,85	1	0,40B	0,43C	SF; TSM
	PA4644		0,88	1	0,41B	0,40C	HUU
	PA4645		0,88	1	0,51	0,45C	NBM
	PA4896		0,58	1	0,48B	0,56	TR
	PA5024		0,77	1	0,48B	0,47C	HUU
	PA5313	gabT2	0,55	1	0,49B	0,94	CCC; PE
	PA5402		0,72	1	0,54	0,47C	HUU
	PA5406		0,82	1	0,45B	0,56	HUU
	PA5479	gltP	0,91	1	0,57	0,49C	MP; TSM
	PA5530		0.16	1A	0,27B	0,21C	MP; TSM
Cluster 6	PA0004	gyrB	1,12	1	0,60	0,49C	DRRMR
	PA0005	lptA	1,02	1	0,65	0,46C	FAPM
	PA0006		1,00	1	0,63	0,47C	HUU
	PA0008	glyS	1,12	1	0,59	0,32C	AABM; TPTMD
	PA0009	glyQ	1,20	1	0,64	0,39C	AABM; TPTMD
	PA0011	htrB1	0,96	1	0,37B	0,20C	AP; ARS; CWLC
	PA0012		1,30	1	0,39B	0,26C	HUU
	PA0013		0,99	1	0,29B	0,28C	MP
	PA0492		5,32	1	0,14B	0,35C	HUU
	PA0493		1,07	1	0,23B	0,41C	PE
	PA0494		1,22	1	0,33B	0,45C	PE
	PA0495		1,25	1	0,27B	0,46C	HUU
	PA0654	speD	0,93	1	0,43B	0,53	CIM
	PA1051		1,58	1	0,40B	0,89	MP; TSM
	PA1337	ansB	1,81	1	0,76	0,48C	AABM
	PA1338	ggt	1,61	1	0,68	0,40C	AABM; AP; CIM
	PA1340	aatM	1,35	1	0,61	0,35C	AABM; TSM
	PA1341	aatQ	1,50	1	0,51	0,32C	MP; TSM
	PA1869		1,26	1	0,52	0,41C	FAPM
	PA2384		1,43	1	0,33B	0,36	TR
	PA2403		2,29	1	0,32B	0,40	MP
	PA2406		2,43	1	0,36B	0,31C	HUU
	PA2409		2,33	1	0,33B	0,36C	MP; TSM
	PA2410		2,68	1	0,33B	0,31C	HUU
	PA3609	potC	1,02	1	0,46B	0,52	MP; TSM
	PA3610	potD	1,71	1	0,38B	0,45C	TSM
	PA4224	pchG	1,26	1	0,38B	0,39C	MP; TSM
	PA4225	pchF	1,38	1	0,42B	0,34C	SF; TSM
	PA4230	pchB	2,11	1	0,41B	0,47C	SF; TSM
	PA4677		0,97	1	0,60	0,42C	HUU
	PA4770	lldP	4,24	1	0,12B	0,70	TSM
	PA4771	lldD	5,50	1	0,10B	0,68	EM
	PA4772		4,00	1	0,20B	0,67	EM
	PA4863		1,11	1	0,61	0,49C	HUU
