# Supplementary material for: Increased ParB level affects expression of stress response, adaptation and virulence operons and potentiates repression of promoters adjacent to the high affinity binding sites parS3 and parS4 in Pseudomonas aeruginosa
Source: PLoS One. 2017 Jul 21;12(7):e0181726. doi: 10.1371/journal.pone.0181726 (PMC5521831; doi:10.1371/journal.pone.0181726)
Supplement: S5 Table — Data indicate the mean level of transcript in PAO1161 (pKGB9 araBADp-parB) grown with (ParB+++) or without (ParB+) arabinose relative to PAO1161(pKGB8 araBAD) grown with 0.02% arabinose (EV) as revealed by the microarray analysis. The significance of the differences in expression (ANOVA) is indicated as p-value. Start / end for the indicated genes and ParB binding sites (parSs, peaks) refers to the genomic coordinates in PAO1 genome. (XLSX) [file pone.0181726.s009.xlsx]

## Sheet: _
ID	Gene	Start	End	Strand	Ratio (ParB+ vs EV)	p-value (ParB+ vs EV )	Ratio (ParB+++ vs EV)	p-value (ParB+++ vs EV)	ParB binding site	Location	Start	End
PA0001	dnaA	483	2027	+	0.969481	0.69509	0.910913	0.258434
PA0002	dnaN	2056	3159	+	0.92669	0.158594	0.816113	0.00397905
PA0003	recF	3169	4278	+	0.679805	0.00346077	0.620648	0.00107026	parS1*	recF	3590	3605		Abbreviations
PA0004	gyrB	4275	6695	+	0.609923	0.000430748	0.49054	4.32573e-05	parS2	recF	4220	4235		EV - P. aeruginosa PAO1161 (pKGB8 araBADp) cultures grown under selection in L broth with 0.02% Ara
PA0005	lptA	7018	7791	-	0.656599	0.0230075	0.46629	0.00117554						ParB+ - P. aeruginosa PAO1161 (pKGB9 araBADp-parB) cultures grown under selection in L broth
PA0006		7803	8339	-	0.639689	0.0428961	0.47144	0.00426527						ParB+++ - P. aeruginosa PAO1161 (pKGB9 araBADp-parB) cultures grown under selection in L broth with 0.02% Ara
PA0007		8671	10377	+	0.981104	0.504025	0.961261	0.187985
PA0008	glyS	10434	12488	-	0.591621	0.00038088	0.323613	2.63476e-06						* genomic coordinates of ParB binding sites parSs correspond to those listed in Bartosik et al., 2004
PA0009	glyQ	12488	13435	-	0.644841	0.00717209	0.39327	9.29392e-05						**peaks identified as ParB-bound sites in Lagage et al.., 2016
PA0010	tag	13540	14091	+	0.845344	0.033682	0.824253	0.0190917	parS3	intergenic PA0010/PA0011	14121	14136
PA0011		14235	15122	+	0.368713	0.000204635	0.202923	9.79468e-06
PA0012		15207	15473	+	0.390882	0.00222916	0.26785	0.000310016	parS4	intergenic PA0012/PA0013	15481	15496
PA0013		15620	16273	+	0.295254	1.96994e-05	0.286722	1.68367e-05
PA0014		16335	16607	-	0.863051	0.0304991	0.802588	0.0049565
PA0015		16900	17217	-	0.735943	0.00567539	0.503959	4.99517e-05
PA0016	trkA	17366	18739	-	0.820365	0.0311732	0.730871	0.00376395
PA0017		18767	20071	-	0.728067	0.0701045	0.662554	0.027697
PA0018	fmt	20068	21012	-	0.823052	0.101313	0.762137	0.0338975
PA0019	def	21067	21573	-	0.734231	0.0960295	0.799571	0.206636
PA0020	tsaP	21712	22737	+	0.876547	0.169196	0.766377	0.0174374
PA0021		22872	23960	+	0.986174	0.270025	0.998413	0.8949
PA0022		24001	24558	+	0.86003	0.097776	0.801019	0.0261421
PA0023	qor	24568	25545	-	0.757553	0.0546111	0.582062	0.00282538
PA0024	hemF	25736	26653	+	1.35209	0.278358	1.26371	0.392197
PA0025	aroE	26711	27535	+	1.0116	0.962183	1.04261	0.863938
PA0398		439991	440395	+	0.851593	0.215039	1.05006	0.690933
PA0399		440638	442011	+	0.794786	0.113602	0.601699	0.00520254
PA0400		442008	443192	+	0.802491	0.110166	0.630092	0.00638549
PA0401		443419	444690	-	1.35929	0.0235799	1.32205	0.034346
PA0402	pyrB	444687	445691	-	1.27295	0.0657374	1.23423	0.0991848
PA0403	pyrR	445715	446227	-	1.40903	0.199042	1.31497	0.294689
PA0404		446339	446773	-	0.808846	0.228593	0.850774	0.34838
PA0405	algH	446773	447342	-	0.921413	0.0588801	0.93604	0.11159
PA0406	tonB3	447391	448350	-	0.815508	0.170556	0.760364	0.0793558
PA0407	gshB	448431	449384	-	1.08338	0.290909	1.03495	0.639123	parS5	PA0407	449263	449278
PA0408	pilG	449639	450046	+	1.18486	0.422146	1.13297	0.550284
PA0409	pilH	450093	450458	+	1.0511	0.649849	1.00651	0.952493
PA0410	pilI	450509	451045	+	0.994787	0.966997	0.972829	0.827768
PA0411	pilJ	451130	453178	+	1.06452	0.215421	0.983768	0.731945
PA0412	pilK	453239	454114	+	0.937374	0.229287	0.979317	0.683181
PA0413	chpA	454126	461544	+	0.915893	0.345223	0.847486	0.0983175
PA0414	chpB	461537	462568	+	0.853832	0.157432	0.908793	0.369919
PA0415	chpC	462565	463071	+	0.817421	0.0301659	0.938157	0.419105
PA0416	chpD	463079	463873	+	1.02052	0.854763	0.975248	0.821423
PA0417	chpE	463949	464560	+	0.990462	0.336103	0.996085	0.685473
PA0484		545129	545644	+	1.06408	0.439489	0.906134	0.234549
PA0485		546334	547230	-	1.0674	0.177199	0.90234	0.0500441
PA0486		547432	548406	-	1.02427	0.84755	0.966436	0.784661
PA0487		548468	549226	-	1.03534	0.688757	0.973084	0.752485
PA0488		549294	549614	-	1.00238	0.981955	1.11063	0.335135
PA0489		549656	550381	-	1.05275	0.223537	1.03528	0.397714
PA0490		550520	550813	-	1.39337	0.00697132	1.61963	0.000924038
PA0491		550867	551793	-	0.956334	0.783781	0.851919	0.340098
PA0492		551911	552669	+	0.148772	0.000281601	0.35919	0.00883604
PA0493		552746	552994	+	0.230566	0.000239812	0.419143	0.00477593	parS6	PA0493	552924	552939
PA0494		553005	554381	+	0.333168	0.000565606	0.452728	0.00358578
PA0495		554383	555261	+	0.276007	0.000238572	0.46942	0.00497443
PA0496		555251	556228	+	0.520576	0.00636355	0.594145	0.0182334
PA0497		556275	557276	-	0.990413	0.925239	0.985416	0.886286
PA0498		557354	558361	-	0.982174	0.81934	0.968964	0.690092
PA0499		558377	559078	-	0.995768	0.971193	1.07011	0.568706
PA0500	bioB	559644	560702	+	0.928428	0.365059	0.989315	0.892548
PA0501	bioF	560808	562013	+	0.769024	0.0689453	0.939417	0.62516
PA0502		562006	562728	+	0.843199	0.0991054	1.01858	0.843287
PA0503		562721	563545	+	0.80914	0.124724	0.89699	0.400489
PA3062	pelC	3426928	3427446	-	0.969246	0.480407	0.99973	0.994969
PA3063	pelB	3427486	3431067	-	0.993977	0.762765	1.01229	0.546177
PA3064	pelA	3431045	3433891	-	0.974156	0.528346	1.01529	0.712107
PA3065		3434373	3435359	-	1.13385	0.421641	1.27536	0.142401
PA3066		3435372	3435944	-	1.19569	0.115134	1.22451	0.0809277
PA3067		3435987	3436430	-	1.06517	0.0749747	1.06432	0.0779411
PA3068	gdhB	3436578	3441440	-	1.09098	0.347167	0.929074	0.42277
PA3069		3441713	3442330	-	1.29316	0.127642	1.83742	0.00463796
PA3070		3442823	3443803	+	1.07634	0.615893	1.04758	0.749861
PA3071		3443814	3444752	+	0.991483	0.931498	1.14975	0.189322	parS7	PA3071	3444058	3444073
PA3072		3444749	3445243	+	1.07657	0.369016	1.05036	0.542949
PA3073		3445236	3446258	+	0.956434	0.66551	0.942329	0.566379
PA3074		3446255	3448015	+	0.938764	0.660744	0.94312	0.683893
PA3075		3448012	3449643	+	0.918932	0.262009	0.914152	0.236362
PA3076		3449697	3450776	+	0.922288	0.547452	0.911585	0.493033
PA3077	cprR	3450838	3451509	+	0.949623	0.612415	1.08345	0.43814
PA3078	cprS	3451506	3452801	+	0.982666	0.703508	1.04138	0.388357
PA3079		3452872	3455253	-	1.11431	0.564498	1.03414	0.856587
PA3080		3455266	3456363	-	0.981393	0.897007	0.887918	0.423734
PA3081		3456543	3457910	-	1.13282	0.15113	1.20228	0.0488582
PA3330		3740105	3741019	+	0.996721	0.95341	0.993098	0.902036
PA3331		3741012	3742268	+	0.973786	0.390006	0.909612	0.0137076
PA3332		3742265	3742690	+	0.833938	0.115662	0.88084	0.249962
PA3333	fabH2	3742694	3743686	+	0.970111	0.882362	0.881267	0.54301
PA3334		3743700	3743939	+	1.01187	0.911888	0.995768	0.96822
PA3335		3744057	3744809	+	0.979135	0.545199	1.00504	0.883896
PA3336		3744901	3746067	+	1.02191	0.27135	1.05064	0.0296919
PA3337	rfaD	3746078	3747076	-	3.56998	0.0550869	3.04622	0.0840909
PA3338		3747166	3747456	-	0.979585	0.900235	1.10038	0.565667
PA3339	plpD	3747525	3749711	+	0.883642	0.0540771	0.977603	0.684777	parS8	PA3339	3748954	3748969
PA3340		3749719	3751767	-	0.883119	0.31256	0.967258	0.77917
PA3341		3752044	3752478	-	1.15646	0.444641	1.19234	0.35965
PA3342		3752596	3753612	-	1.09097	0.314539	1.15054	0.124508
PA3343		3753763	3754932	-	1.18639	0.0406173	1.21213	0.0257369
PA3344	recQ	3755021	3757159	-	1.0417	0.523842	1.07549	0.271001
PA3345	hptB	3757243	3757593	-	0.944457	0.692501	1.05184	0.726217
PA3346		3757659	3759374	-	1.06003	0.667304	1.44965	0.0244462
PA3347		3759376	3759681	-	0.861126	0.358576	1.02067	0.896827
PA3348		3759996	3760820	-	1.26193	0.0206868	1.28423	0.0151056
PA3349		3760897	3761829	-	1.32027	0.00310313	1.29284	0.00468614
PA4954	motA	5559021	5559872	-	0.988856	0.924611	0.970977	0.803934
PA4955		5560013	5561524	+	0.982424	0.910217	0.783042	0.150982
PA4956	rhdA	5561599	5562414	+	0.857508	0.0866763	0.840866	0.0595825
PA4957	psd	5562418	5563287	+	0.812156	0.000258898	0.808787	0.00022908
PA4958		5563965	5565428	+	0.961132	0.764046	0.997029	0.981981
PA4959	fimX	5565493	5567568	+	0.729113	0.0498893	0.669887	0.0199243
PA4960		5567655	5568944	-	1.06178	0.107424	1.0095	0.779422
PA4961		5569090	5570628	+	0.825593	0.0958362	0.773054	0.036287
PA4962		5570625	5571161	+	0.867333	0.40871	0.914545	0.598446
PA4963		5571219	5571929	-	0.764544	0.0151393	0.67648	0.00233226	parS9	PA4963	5571448	5571463
PA4964	parC	5572222	5574486	-	0.967071	0.638404	0.837949	0.0357812
PA4965		5574494	5575018	-	0.887028	0.323234	0.954053	0.689238
PA4966		5575015	5576028	-	0.953498	0.466419	0.930276	0.280746
PA4967	parE	5576028	5577917	-	0.958699	0.397662	0.905223	0.0710745
PA4968		5577929	5578549	-	0.819054	0.248184	0.862589	0.381986
PA4969	cpdA	5578681	5579499	-	0.878866	0.35606	0.860023	0.28643
PA4970		5579653	5580111	-	0.989296	0.856763	1.01288	0.830148
PA4971	aspP	5580102	5580719	-	1.16289	0.105213	1.03785	0.660891
PA4972		5580962	5581708	+	1.11247	0.266936	1.10024	0.315515
PA4973	thiC	5581762	5583645	-	0.779089	0.147902	0.754592	0.109221
PA5257		5918350	5919588	-	1.1982	0.215951	1.17494	0.264568
PA5258		5919585	5920715	-	1.15434	0.000723809	1.06241	0.0467385
PA5259	hemD	5920742	5921497	-	1.28571	0.0997192	1.3428	0.0614854
PA5260	hemC	5921494	5922435	-	1.23809	0.0156417	1.24488	0.0139743
PA5261	algR	5922544	5923290	-	1.33125	0.0231156	1.61611	0.00183785
PA5262	fimS	5923295	5924371	-	1.08065	0.253229	1.12182	0.107534
PA5263	argH	5924596	5925990	+	1.0023	0.97335	1.04802	0.502097
PA5264		5926134	5927105	-	0.900836	0.400262	0.95104	0.679817
PA5265		5927336	5930605	-	0.993305	0.696204	1.01234	0.481777
PA5266	vgrG6	5930602	5932677	-	1.00302	0.929532	1.00454	0.89461	parS10	PA5266	5931302	5931317
PA5268	corA	5933688	5934668	-	0.998562	0.97123	1.0511	0.236066
PA5269		5934770	5935045	+	0.924419	0.371697	0.953416	0.58056
PA5270		5935064	5935945	+	0.919278	0.510408	0.908389	0.454594
PA5271		5935988	5936221	+	0.907227	0.429739	1.01299	0.914687
PA5272	cyaA	5936370	5939222	+	1.00387	0.965887	1.18826	0.088219
PA5273		5939263	5939976	+	1.10645	0.112824	1.08623	0.18195
PA5274	rnk	5940020	5940424	-	0.81013	0.0479001	0.882496	0.198273
PA5275		5940747	5941082	-	0.749889	0.0124525	0.813418	0.0478131
PA5276	lppL	5941336	5941476	+	0.852326	0.0640776	0.872235	0.102328
PA5277	lysA	5941487	5942734	+	0.935436	0.320172	0.89269	0.111619
PA4541	lepA	5082443	5086696	+	0.979259	0.512603	1.00305	0.923034
PA4542	clpB	5087408	5089972	-	1.06017	0.858911	0.699198	0.295962
PA4543		5090128	5090856	-	0.986271	0.827373	0.985581	0.818762
PA4544	rluD	5090853	5091815	-	0.935296	0.293411	0.965242	0.566974
PA4545	comL	5091961	5092986	+	1.02149	0.63778	0.989913	0.821166
PA4546	pilS	5093378	5094970	+	0.736958	0.142079	0.876739	0.498976
PA4547	pilR	5094985	5096322	+	0.928824	0.156811	0.913392	0.0927759
PA4548		5096368	5097462	-	0.924702	0.572984	0.743721	0.0604299
PA4549	fimT	5097597	5098106	+	1.00217	0.924232	1.02014	0.39387
PA4550	fimU	5098212	5098718	+	0.809468	0.0548914	0.773102	0.0264626	Peak a**	PA4550	5098499	5098616
PA4551	pilV	5098709	5099266	+	0.917221	0.488917	0.856832	0.23283
PA4552	pilW	5099263	5100087	+	0.842183	0.0860443	0.901348	0.266484
PA4553	pilX	5100084	5100671	+	0.932001	0.57305	0.708979	0.0234278
PA4554	pilY1	5100683	5104168	+	0.861972	0.0474524	0.858937	0.0436467
PA4555	pilY2	5104170	5104517	+	0.860756	0.267931	0.896379	0.409081
PA4556	pilE	5104514	5104939	+	0.934676	0.54704	0.79602	0.0699963
PA4557	lytB	5104986	5105930	-	0.858074	0.0830242	0.787581	0.0160928
PA4558		5106016	5106456	-	0.961501	0.606341	1.01459	0.84794
PA4559	lspA	5106449	5106958	-	0.960237	0.651041	0.994402	0.949754
PA4560	ileS	5106951	5109782	-	0.943574	0.28948	0.92779	0.182724
PA4890	desT	5486356	5486985	+	0.869558	0.0448008	0.967352	0.580511
PA4891	ureE	5487215	5487718	+	1.00424	0.818405	1.01558	0.412148
PA4892	ureF	5487715	5488386	+	1.12517	0.147873	1.1066	0.205125
PA4893	ureG	5488397	5489011	+	1.41794	0.00163246	1.50442	0.000660737
PA4894		5489041	5489613	+	1.02158	0.265779	1.03422	0.0983829
PA4895		5489630	5490652	-	0.887036	0.23228	0.904404	0.309288
PA4896		5490645	5491181	-	0.487577	0.0355764	0.566223	0.0787826
PA4897		5491346	5494315	+	0.977517	0.661537	0.990481	0.853013
PA4898	opdK	5494460	5495713	-	0.9955	0.896057	1.01197	0.731537
PA4899		5495821	5497290	-	0.949154	0.252309	0.937673	0.167795
PA4900		5497313	5498653	-	0.99952	0.985096	1.0077	0.76382	Peak b	intergenic PA4900/PA4991	5498646	5498814
PA4901	mdlC	5498740	5500326	-	0.99227	0.655934	1.00247	0.88636
PA4902		5500427	5501323	+	0.89471	0.349159	0.834738	0.14735
PA4903		5501338	5502672	-	0.989962	0.603165	1.00964	0.6206
PA4904	vanA	5503051	5504106	+	1.00094	0.971407	1.00736	0.781231
PA4905	vanB	5504121	5505074	+	0.971119	0.638285	1.01435	0.818081
PA4906		5505071	5505784	-	0.917069	0.313375	0.851869	0.0841691
PA4907		5505848	5506609	-	0.972659	0.441509	0.944555	0.137096
PA4908		5506966	5507898	-	0.864551	0.289062	0.897457	0.422078
PA4909		5507969	5508685	-	1.00492	0.880582	0.999221	0.980871
PA5443	uvrD	6131088	6133274	+	0.9474	0.433769	0.90353	0.162996
PA5444		6133312	6133740	+	1.0144	0.581969	1.01403	0.591248
PA5445		6133838	6135331	+	0.965521	0.934338	0.614115	0.274068
PA5446		6135709	6135912	+	1.08573	0.768412	0.96393	0.895106
PA5447	wbpZ	6135968	6137113	-	0.984136	0.823108	1.01741	0.809349
PA5448	wbpY	6137114	6138241	-	0.980748	0.878129	0.839349	0.195107
PA5449	wbpX	6138225	6139607	-	1.16978	0.203078	0.856876	0.209161
PA5450	wzt	6139604	6140869	-	0.991139	0.951867	0.653185	0.0201084
PA5451	wzm	6140869	6141666	-	1.10587	0.426568	0.938113	0.608705
PA5452	wbpW	6141666	6143105	-	1.08559	0.467876	0.976763	0.832344	Peak c	PA5452	6142387	6142614
PA5453	gmd	6143109	6144080	-	1.13206	0.131102	1.01028	0.891892
PA5454	rmd	6144077	6144991	-	1.06488	0.744591	0.933088	0.7199
PA5455		6145399	6147027	+	0.963187	0.858242	0.750638	0.199338
PA5456		6147021	6148322	+	1.009	0.936722	0.796622	0.0752405
PA5457		6148319	6149182	+	1.04455	0.743753	0.978838	0.872161
PA5458		6149179	6150321	+	0.918299	0.610623	0.943414	0.726464
PA5459		6150315	6151151	+	1.05915	0.659659	0.846353	0.223809
PA5460		6151314	6151526	+	0.946737	0.921107	0.649448	0.444829
PA5461		6151622	6151939	+	0.758202	0.00269702	0.775128	0.00419175
PA5462		6152064	6152357	+	0.822713	0.0738304	0.783036	0.0337983
PA0120		140216	140902	+	1.11242	0.36623	1.08318	0.492248
PA0121		141003	141737	+	1.17165	0.382222	0.797251	0.224133
PA0122	rahU	141917	142327	+	0.865786	0.455073	0.832556	0.348183
PA0123		142359	143267	-	0.732966	0.0278177	0.797518	0.0837291
PA0124		143567	143848	-	0.734765	0.10077	0.689693	0.0568502
PA0125		143845	144072	-	0.821598	0.265802	0.822253	0.267575
PA0126		144248	144868	-	1.65123	0.000242901	1.58754	0.000400709
PA0127		144969	145469	+	0.922075	0.335484	0.955457	0.579578
PA0128		145542	145883	+	0.881974	0.278275	0.987264	0.907894
PA0129	bauD	145965	147392	-	1.54951	0.102816	1.3354	0.25536	Peak d	intergenic PA0129/PA0130	147324	147612
PA0130	bauC	147561	149054	-	1.83856	0.00236112	1.74318	0.00385517
PA0131	bauB	149138	149425	-	2.00443	0.00175193	2.19418	0.000870804
PA0132	bauA	149425	150771	-	3.20401	3.13459e-05	3.13038	3.57637e-05
PA0133	bauR	150906	151823	+	0.886101	0.243493	0.85986	0.155831
PA0134		151936	153306	-	1.23868	0.112851	1.13999	0.303967
PA0135		153696	153836	+	0.998592	0.959797	1.02775	0.344386
PA0136		154417	155988	+	1.00745	0.542384	1.01491	0.242794
PA0137		155988	157085	+	0.993098	0.700131	1.03018	0.128455
PA0138		157108	158034	+	1.00085	0.983016	1.07779	0.0918401
PA0139	ahpC	158199	158762	+	1.00498	0.942486	1.04619	0.518593
PA0555	fda	613338	614402	+	0.864491	0.0470337	0.856714	0.0377963
PA0556		614468	614950	+	0.777248	0.0874136	0.740521	0.0497951
PA0557		614952	615608	-	0.999221	0.977735	1.03366	0.261886
PA0558		615607	616374	+	1.06616	0.135297	1.02323	0.564284
PA0559		616371	617549	-	0.745712	0.0101367	0.640139	0.00111748
PA0560		617662	618150	+	1.20401	0.0726904	1.06313	0.508871
PA0561		618176	619330	+	1.11734	0.469944	1.23688	0.186742
PA0562		619332	620006	-	0.941584	0.437839	0.877724	0.117868
PA0563		620135	620488	-	1.66677	0.00774837	1.93986	0.00199623
PA0564		620666	621577	-	0.981393	0.904168	1.00194	0.990061	Peak star	PA0564	62083	620876
PA0565		621695	622033	+	0.986359	0.816966	1.00614	0.917712
PA0566		622023	622538	-	0.875388	0.285202	0.798792	0.0917476
PA0567		622726	622884	+	1.18915	0.386401	1.09979	0.627618
PA0568		622894	623352	-	0.980565	0.384342	0.98783	0.580659
PA0569		623368	623838	-	1.02156	0.747253	0.957414	0.516078
PA0570		623852	624199	-	0.993907	0.855117	0.971006	0.392199
PA0571		624189	624803	-	0.969904	0.443809	0.932766	0.107039
PA0572		624994	627765	-	1.3655	0.0736406	1.24878	0.177502
PA0573		628335	628670	-	0.993986	0.817292	1.00277	0.915445
PA0574		628763	629884	-	0.851491	0.0852993	0.799699	0.0271337
PA4093		4575908	4576324	-	1.00836	0.709343	1.00639	0.774751
PA4094		4576372	4577331	-	1.05643	0.656581	0.936663	0.597266
PA4095		4577650	4578183	+	0.993029	0.833627	1.01819	0.591869
PA4096		4578254	4579513	+	0.984204	0.701378	1.02061	0.624334
PA4097		4579510	4580568	+	0.994491	0.800523	1.01745	0.438062
PA4098		4580583	4581308	+	1.0006	0.974543	1.00317	0.865486
PA4099		4581393	4582697	+	0.992447	0.867985	1.02066	0.655843
PA4100		4582852	4584531	+	0.99934	0.977837	1.01493	0.53897
PA4101	bfmR	4585149	4585889	+	0.915039	0.55773	1.05227	0.734381
PA4102	bfmS	4585886	4587190	+	0.986193	0.652851	1.00038	0.990213	Peak e	PA4102	4586549	4586389
PA4103		4587320	4587949	+	0.987216	0.655648	1.02606	0.382781
PA4104		4587981	4588490	+	0.911785	0.140521	0.907301	0.123511
PA4105		4588743	4589498	-	1.02196	0.615246	1.03678	0.410841
PA4106		4589491	4590321	-	0.994026	0.831032	1.02657	0.364376
PA4107	efhP	4590396	4590863	-	0.994995	0.930942	1.24828	0.00539938
PA4108		4591187	4592431	+	1.0161	0.926065	0.993414	0.96935
PA4109	ampR	4592990	4593880	-	0.836099	0.0125334	0.858354	0.024895
PA4110	ampC	4594029	4595222	+	0.994718	0.913872	0.957405	0.386977
PA4111		4595287	4595685	+	0.870208	0.0934036	0.924573	0.309794
PA4112		4595849	4600102	-	0.969255	0.652631	1.05648	0.435601
PA3902		4371287	4371748	-	1.15179	0.0917092	1.27291	0.0124967
PA3903	prfC	4371969	4373552	+	0.90996	0.221781	0.845001	0.0479013
PA3904		4373938	4374333	+	0.856487	0.174803	0.701705	0.0106505
PA3905		4374330	4374857	+	1.00413	0.987465	0.658588	0.143149
PA3906		4374850	4375233	+	0.887784	0.451565	0.788762	0.156038
PA3907		4375230	4376015	+	0.978158	0.876591	0.912034	0.523445
PA3908		4376012	4376731	+	1.1343	0.19075	0.995699	0.961888
PA3909	eddB	4377311	4379650	-	0.992792	0.833488	1.00861	0.803274
PA3910	eddA	4379687	4381249	-	0.997158	0.954323	1.04239	0.415825
PA3911		4381501	4382016	-	1.56107	0.275372	1.43302	0.371015	Peak f	PA3911	4381738	4381439
PA3912		4382010	4382900	-	1.36731	0.39386	1.63683	0.195561
PA3913		4382912	4383907	-	1.29503	0.389294	1.31752	0.360274
PA3914	moeA1	4384022	4385245	-	0.994184	0.806647	1.02014	0.413845
PA3915	moaB1	4385242	4385799	-	1.0999	0.65683	1.1148	0.612908
PA3916	moaE	4385900	4386352	-	1.05503	0.670765	0.877155	0.313729
PA3917	moaD	4386357	4386608	-	1.0481	0.450855	0.782718	0.00422375
PA3918	moaC	4386605	4387087	-	1.04994	0.597601	0.864289	0.141997
PA3919		4387336	4388727	-	1.2495	0.436314	1.33522	0.319537
PA3920		4389231	4391609	+	0.987118	0.506508	1.00297	0.877395
PA3921		4391641	4394361	-	1.01476	0.678582	0.983807	0.644795
PA3716		4161973	4163679	-	1.54372	0.00172933	1.37981	0.00826384
PA3717		4163890	4164231	+	0.82245	0.0898564	0.933559	0.511255
PA3718		4164330	4165571	-	1.03213	0.541449	1.09845	0.0983808
PA3719	armR	4165719	4165880	-	1.0231	0.740403	1.12599	0.116278
PA3720		4165888	4166313	-	1.05601	0.815511	1.28553	0.30101
PA3721	nalC	4166518	4167159	+	1.01356	0.893157	1.06165	0.55586
PA3722		4167172	4167522	-	0.972961	0.824199	1.09876	0.454079
PA3723		4167711	4168817	-	0.944457	0.587381	1.01452	0.889964
PA3724	lasB	4168987	4170483	-	0.692478	0.0619415	0.761882	0.144493
PA3725	recJ	4170770	4172485	-	0.923156	0.45856	0.838581	0.127831	Peak g	PA3725	4171153	4170892
PA3726		4172529	4173068	-	0.817909	0.10944	0.743257	0.0303748
PA3727		4173175	4173867	-	1.23721	0.000378513	1.16159	0.0028609
PA3728		4173886	4179126	-	1.26432	0.0224915	1.03653	0.669123
PA3729		4179276	4181342	-	1.24401	0.0118411	1.2454	0.0115659
PA3730		4181378	4182019	-	1.29444	0.0465408	1.31817	0.0362983
PA3731		4182075	4182770	-	1.34685	0.0147943	1.40428	0.00803177
PA3732		4182785	4183228	-	1.14018	0.0584639	1.16493	0.0340095
PA3733		4183710	4184939	+	0.973975	0.80497	0.931767	0.513963
PA3734		4185522	4186727	+	1.01789	0.555431	1.00085	0.977247
PA3735	thrC	4186781	4188190	-	0.903587	0.383829	0.867581	0.23427
PA3650	dxr	4088904	4090094	-	0.921379	0.403918	0.936698	0.501039
PA3651	cdsA	4090091	4090906	-	0.917095	0.521731	0.866484	0.301008
PA3652	uppS	4090900	4091655	-	0.821645	0.114727	0.892754	0.332916
PA3653	frr	4091671	4092228	-	0.87273	0.0177376	0.917078	0.0907616
PA3654	pyrH	4092231	4092968	-	0.889134	0.0987661	0.964153	0.572974
PA3655	tsf	4093167	4094036	-	0.941487	0.168785	0.945949	0.200222
PA3656	rpsB	4094167	4094907	-	1.01099	0.726755	0.994451	0.858305
PA3657	map	4095172	4095957	+	0.940849	0.521375	0.894775	0.258131
PA3658	glnD	4096124	4098826	+	0.989462	0.909068	0.995401	0.96039
PA3659		4098844	4100052	+	0.927016	0.270782	0.95595	0.50022	Peak star	PA3659	4099694	4099469
PA3660		4100104	4101849	-	1.40929	0.175989	1.07096	0.772316
PA3661		4102087	4102446	+	17.4982	1.40987e-05	23.3393	7.43791e-06
PA3662		4102768	4103061	+	0.882192	0.728818	0.829931	0.608085
PA3663		4103076	4103429	-	1.08981	0.259501	1.13217	0.119867
PA3664		4103732	4104079	+	1.18046	0.0491988	1.15265	0.081412
PA3665		4104092	4104715	+	1.17212	0.146671	1.18244	0.128695
PA3666	dapD	4104745	4105779	+	0.974554	0.595161	0.977288	0.634988
PA3667		4105874	4107079	+	0.822612	0.234101	0.754609	0.102561
PA3668		4107076	4107498	+	0.854066	0.51933	0.844352	0.4905
PA3669		4107505	4108485	-	0.99109	0.622101	0.989384	0.558406
PA3421		3829471	3830841	-	0.981624	0.813323	1.02102	0.791197
PA3422		3830898	3832655	-	0.997745	0.948436	0.980469	0.576338
PA3423		3832940	3833683	+	0.81367	0.00877062	0.829965	0.0140283
PA3424		3833774	3835180	+	1.09905	0.379576	0.970685	0.776228
PA3425		3835215	3835559	+	0.954153	0.646906	0.961215	0.698755
PA3426		3835579	3836349	-	1.03652	0.439403	1.02338	0.613714
PA3427		3836466	3837377	-	1.01761	0.553095	1.01421	0.630104
PA3428		3837493	3837786	-	1.0051	0.958393	1.08844	0.397272
PA3429		3837885	3838781	-	0.990589	0.808672	1.01798	0.650052
PA3430		3838778	3839557	-	1.04542	0.641522	0.979595	0.827865	Peak star	PA3430	3839394	3839359
PA3431		3839686	3840372	-	0.997128	0.993931	1.37813	0.40904
PA3432		3840359	3840748	-	0.577991	0.360857	1.00732	0.989988
PA3433		3840844	3841737	+	1.01961	0.493055	1.01177	0.676076
PA3435		3843653	3844105	-	0.948803	0.605083	0.949127	0.607411
PA3436		3844385	3844942	+	1.72842	0.12894	1.32432	0.406332
PA3437	folM	3845053	3845757	+	0.896491	0.194654	0.914528	0.279278
PA3438	folE1	3845775	3846335	+	0.948803	0.720408	0.964581	0.805517
PA3439	folX	3846337	3846708	+	1.04494	0.733524	1.05061	0.702505
PA3440		3846837	3847148	+	0.903497	0.192243	0.911818	0.230723
PA3441		3847718	3847933	-	1.03493	0.509503	1.01263	0.806857
PA2129	cupA2	2343132	2343878	+	0.99453	0.858672	1.02011	0.524218
PA2130	cupA3	2343862	2346480	+	0.995798	0.763023	1.00675	0.632147
PA2131	cupA4	2346477	2347838	+	0.972233	0.534056	1.00785	0.861076
PA2132	cupA5	2347828	2348541	+	0.993878	0.819355	0.985591	0.592816
PA2133		2348538	2349395	+	0.99006	0.598573	1.0052	0.7829
PA2134		2349488	2350060	+	1.01216	0.927431	1.01205	0.928055
PA2135		2350089	2351453	+	0.996482	0.86843	1.01117	0.604277
PA2136		2351906	2352430	-	0.99553	0.795057	1.00744	0.668907
PA2137		2352532	2353068	+	0.992901	0.74272	1.00943	0.666218
PA2138	ligD	2353086	2355608	+	0.986125	0.586337	1.01219	0.636115	Peak h1	PA2138	2354692	2354549
PA2139		2355684	2355806	+	0.994233	0.828902	1.01986	0.470518
PA2140		2355918	2356157	+	0.991729	0.857924	1.01799	0.702012
PA2141		2356168	2356716	+	0.991041	0.772114	1.00508	0.870249
PA2142		2356713	2357573	+	0.977651	0.695174	0.98528	0.796482
PA2143		2358024	2358311	+	0.980008	0.471633	1.00831	0.764224
PA2144	glgP	2358364	2360802	+	0.988093	0.653427	0.995253	0.857617
PA2145		2360809	2361207	-	0.987567	0.836966	1.03674	0.557516
PA2146		2361706	2361873	+	1.09297	0.3888	1.04886	0.637082
PA2147	katE	2361954	2364083	+	1.00641	0.748575	1.00515	0.796602
PA2148		2364311	2364802	+	0.983052	0.601379	1.00426	0.895727
