# Supplementary material for: Increased ParB level affects expression of stress response, adaptation and virulence operons and potentiates repression of promoters adjacent to the high affinity binding sites parS3 and parS4 in Pseudomonas aeruginosa
Source: PLoS One. 2017 Jul 21;12(7):e0181726. doi: 10.1371/journal.pone.0181726 (PMC5521831; doi:10.1371/journal.pone.0181726)
Supplement: S6 Table — (XLSX) [file pone.0181726.s010.xlsx]

## Sheet: Arkusz 1
		Fold change
ID	Gene	ParB+ vs EV	ParB+++ vs EV	parBnull vs WT	Protein / Description	PseudoCAP		Abbreviation
Differentially reacting to ParB excess and parB defficiency								WT - P. aeruginosa PAO1161 grown in L broth
PA0293	aguB	2.74933		-4.14342	N-carbamoylputrescine amidohydrolase	AABM; PE		EV - P. aeruginosa PAO1161 (pKGB8 araBADp) cultures grown under selection in L broth with 0.02% Ara
PA1894		2.11912		-2.68457	hypothetical protein	HUU		ParB+ - P. aeruginosa PAO1161 (pKGB9 araBADp-parB) cultures grown under selection in L broth
PA2113	opdO	2.06618		-2.07687	pyroglutamate porin OpdO	MP; TSM		ParB+++ - P. aeruginosa PAO1161 (pKGB9 araBADp-parB) cultures grown under selection in L broth with 0.02% Ara
PA2792			2.04138	-2.50987	hypothetical protein	HUU
Downregulated in response to ParB excess and parB defficiency
PA0008	glyS		-3.09011	-2.44438	glycyl-tRNA synthetase beta chain	AABM; TPTMD		PseudoCAP legend
PA0009	glyQ		-2.54278	-2.57646	glycyl-tRNA synthetase alpha chain	AABM; TPTMD		Abbreviation	PseudoCAP category
PA0493		-4.33715	-2.38582	-3.52066	probable biotin-requiring enzyme	PE		AP	Adaptation, Protection
PA0494		-3.00149	-2.20883	-2.63346	probable acyl-CoA carboxylase subunit	PE		ARS	Antibiotic resistance and susceptibility
PA0495		-3.6231	-2.13029	-2.32596	hypothetical protein	HUU		CHE	Chemotaxis
PA0654	speD	-2.30327		-2.17917	S-adenosylmethionine decarboxylase proenzyme	CIM		CHSP	Chaperones & heat shock proteins
PA1341	aatQ		-3.09205	-2.29883	putative amino acid transporter AatQ	MP; TSM		MA	Motility & Attachment
PA2403		-3.07028		-2.24086	hypothetical protein	MP		RPTP	Related to phage, transposon, plasmids
PA2406		-2.73587	-3.20158	-3.2528	hypothetical protein	HUU		SF	Secreted Factors (toxins, enzymes, alginate)
PA2410		-3.02683	-3.1875	-4.0902	hypothetical protein	HUU		MP	Membrane proteins
PA3314			-2.23747	-4.56234	probable ATP-binding component of ABC transporter	TSM		PSE	Protein secretion/export apparatus
PA4224	pchG	-2.60407	-2.53425	-3.08011	pyochelin biosynthetic protein PchG	MP; TSM		TSM	Transport of small molecules
PA4230	pchB	-2.39178	-2.09059	-2.43656	salicylate biosynthesis protein PchB	SF; TSM		TCRS	Two-component regulatory systems
PA4645			-2.21777	-2.008	probable purine/pyrimidine phosphoribosyl transferase	NBM		TR	Transcriptional regulators
PA5479	gltP		-2.02143	-2.6748	proton-glutamate symporter	MP; TSM		CD	Cell division
Upregulated in response to ParB excess and parB defficiency								CWLC	Cell wall / LPS / capsule
PA0132	bauA	3.20401	3.13038	2.03377	beta-alanine:pyruvate transaminase	AABM; CCC		DRRMR	DNA replication, recombination, modification and repair
PA0529		3.04056	5.21125	26.206	conserved hypothetical protein	HUU		NCRNA	Non-coding RNA gene
PA0530			2.47255	11.2349	probable pyridoxal phosphate-dependent aminotransferase	PE		TRNAPD	Transcription, RNA processing and degradation
PA0610	prtN	2.78682	5.35071	3.04412	transcriptional regulator PrtN	TR		TPTMD	Translation, post-translational modification, degradation
PA0612	ptrB	6.54238	10.5667	2.8302	repressor PtrB	TR		AABM	Amino acid biosynthesis and metabolism
PA0613		6.84136	10.1694	4.5367	hypothetical protein	HUU		BCPGC	Biosynthesis of cofactors, prosthetic groups and carriers
PA0614		5.97647	8.23446	4.3806	putative holin	RPTP		CCC	Carbon compound catabolism
PA0615		4.96043	5.80081	4.93007	conserved hypothetical protein	HUU		CIM	Central intermediary metabolism
PA0616		5.9055	7.27647	4.89984	homologous to baseplate assembly protein V	RPTP		EM	Energy metabolism
PA0617		10.5757	15.3281	5.4655	homologous to baseplate assembly protein W	RPTP		FAPM	Fatty acid and phospholipid metabolism
PA0618		6.02379	7.23785	4.01908	homologous to baseplate assembly protein J	RPTP		NBM	Nucleotide biosynthesis and metabolism
PA0619		5.71398	6.55927	3.91043	homologous to tail protein I	RPTP		PE	Putative enzymes
PA0620		4.1506	4.68824	3.08447	homologous to tail fiber protein H	RPTP		HUU	Hypothetical, unclassified, unknown
PA0621		3.79	5.00087	2.66172	homologous to tail fiber assembly protein	RPTP		ig	intergenic regions
PA0622		4.44923	5.34642	3.22677	homologous to contractile sheath protein FI	RPTP		pseudo	pseudogenes
PA0623		4.54603	5.80017	3.01624	homologous to tail tube protein FII	RPTP
PA0624		5.3392	7.19431	3.30719	conserved hypothetical protein	RPTP
PA0625		3.92801	6.34393	4.58912	homologous to tail length determination protein	RPTP
PA0626		3.95509	3.78672	3.04179	homologous to tail formation protein U	RPTP
PA0627		4.9029	7.18424	3.60149	homologous to tail protein X	RPTP
PA0628		4.2399	6.40317	3.87938	homologous to tail formation protein D	RPTP
PA0629		3.53925	4.26102	4.35857	lytic protein, homology to predicted chitinase	RPTP
PA0630		3.84659	5.32526	3.89315	probable bacteriophage protein	RPTP
PA0631		3.44684	5.56732	4.33278	putative lysis control protein	RPTP
PA0632		3.97115	5.18617	3.5126	probable bacteriophage protein	RPTP
PA0633		4.96466	6.50509	2.92405	homologous to major tail protein V	RPTP
PA0634		4.84908	6.09949	2.88224	probable bacteriophage protein	RPTP
PA0635		9.35725	10.4238	3.92959	probable bacteriophage protein	RPTP
PA0636		6.55819	8.11799	3.42788	homologous to tail length determination protein H	RPTP
PA0637		7.27953	10.8144	4.39577	homologous to tail fiber protein M	RPTP
PA0638		5.64522	7.63068	3.33617	homologous to tail fiber protein L	RPTP
PA0639		8.85748	10.9392	4.27752	homologous to tail assembly protein K	RPTP
PA0640		2.53464	3.8918	3.03092	homologous to tail assembly protein I	RPTP
PA0641		5.27836	7.17853	4.47192	homologous to tail fiber protein J	RPTP
PA0643		3.70853	4.92179	3.4028	homologous to tail fiber domain protein	RPTP
PA0644		3.99577	5.62588	3.07496	probable bacteriophage protein	RPTP
PA0645			2.85934	2.25219	probable bacteriophage protein	RPTP
PA0646		2.90681	3.95964	2.83761	homologous to putative tail fiber protein	RPTP
PA0647			2.59805	2.06743	hypothetical protein	RPTP
PA0648		2.12023	2.68151	3.42296	hypothetical protein	RPTP
PA0805			2.24079	2.93924	hypothetical protein	HUU
PA0807	ampDh3	2.11844	2.80618	2.69137	periplasmic protease AmpDh3	ARS
PA0907	alpA	3.4294	4.32455	2.82651	transcriptional regulator of alpB promoter	TR
PA0909	alpC	2.33255	3.07883	2.46421	putative antiholin	MP; RPTP
PA0910	alpD	5.93759	9.36462	3.61845	probable bacteriophage protein	RPTP
PA0911	alpE	4.16086	7.25703	4.24187	probable bacteriophage protein	RPTP
PA1196		3.74073	3.49817	7.2542	probable transcriptional regulator	TR
PA1197			2.48303	3.39721	putative NAD-dependent protein deacylase	HUU
PA1429		2.26243		5.1145	probable cation-transporting P-type ATPase	MP; TSM
PA1947	rbsA	2.76575	2.4558	9.60434	ribose transport protein RbsA	TSM
PA2247	bkdA1	2.16574		2.39146	2-oxoisovalerate dehydrogenase (alpha subunit)	AABM
PA2288		2.33459	4.24345	3.06452	hypothetical protein	HUU
PA2433		3.3754	4.53677	2.81685	hypothetical protein	HUU
PA2485			2.61474	3.38898	hypothetical protein	HUU
PA2486	ptrC		2.18289	4.80985	regulator of T3SS	PSE
PA2567		3.00551	2.80911	5.3809	putative c-di-GMP phosphodiesterase	HUU
PA3013	fadB5		2.16753	2.03501	fatty-acid oxidation complex beta-subunit	AABM; FAPM
PA3014	fadA5		2.21426	2.59862	fatty-acid oxidation complex alpha-subunit	AABM; FAPM
PA3613		2.43952	2.96785	2.27376	hypothetical protein	HUU
PA3839		2.38453		3.79778	probable sodium:sulfate symporter	MP; TSM
PA3866		2.55426	4.11461	2.0395	pyocin S4	AP; SF
PA4656		2.35012	2.63426	4.07825	conserved hypothetical protein	HUU
PA4658		2.16832	2.46479	20.8179	hypothetical protein	HUU
PA4659			2.12827	23.943	probable transcriptional regulator	TR
PA4881			2.00815	10.0122	hypothetical protein	HUU
PA5170	arcD	3.46374	3.07283	2.40823	arginine/ornithine antiporter	AABM; MP; TSM
PA5207			2.17253	3.12188	probable phosphate transporter	MP; TSM
PA5427	adhA	3.46834	3.12343	4.68277	alcohol dehydrogenase	CCC; EM
